# Supplementary material for: Selective hypermethylation is evident in small intestine samples from infants with necrotizing enterocolitis
Source: Clin Epigenetics. 2022 Apr 11;14:49. doi: 10.1186/s13148-022-01266-y (PMC8996588; doi:10.1186/s13148-022-01266-y)
Supplement: Supplementary file 2 — Additional file 2. Supplementary Data Tables. [file 13148_2022_1266_MOESM2_ESM.xlsx]

## Sheet: Table S1A
Table S1A: Differentially methylated regions (DMRs) between NEC and non-NEC ileum
Note that positive values in column A represent ratios of net hypermethylation in NEC versus non-NEC. Negative values in column A epresent ratios of net hypormethylation in NEC versus non-NEC
pr.diff	Gene.description	Chromosome.scaffold.name	Gene.start..bp.	Gene.end..bp.	Strand	Gene.name	Gene.type
0.426451	hippocampus abundant transcript 1 (HIAT1) pseudogene	11	119402792	119404088	1	AP003396.2	processed_pseudogene
0.332038	novel transcript	7	157281536	157282686	-1	AC004975.2	lincRNA
0.273201	KDEL motif containing 1 pseudogene 1 [Source:HGNC Symbol;Acc:HGNC:39193]	5	128109486	128110994	1	KDELC1P1	processed_pseudogene
0.270547	interferon gamma inducible protein 16 [Source:HGNC Symbol;Acc:HGNC:5395]	1	158999968	159055155	1	IFI16	protein_coding
0.262556	alkylglycerol monooxygenase [Source:HGNC Symbol;Acc:HGNC:33784]	7	15200317	15562015	-1	AGMO	protein_coding
0.253487	RDH10 antisense RNA 1 [Source:HGNC Symbol;Acc:HGNC:51658]	8	73297711	73356461	-1	RDH10-AS1	antisense
0.25234	septin 7 pseudogene 1 [Source:HGNC Symbol;Acc:HGNC:19926]	14	35157904	35159099	-1	SEPT7P1	processed_pseudogene
0.249452	novel transcript, antisense to SLCO4A1	20	62651272	62652186	-1	AL357033.3	antisense
0.244602	microRNA 21 [Source:HGNC Symbol;Acc:HGNC:31586]	17	59841266	59841337	1	MIR21	miRNA
0.240906	long intergenic non-protein coding RNA 608 [Source:HGNC Symbol;Acc:HGNC:27179]	2	218975393	218989940	1	LINC00608	antisense
0.240717	novel transcript, antisense to NGEF	2	233012614	233015885	1	AC106876.1	processed_transcript
0.22515	novel transcript	2	120542909	120544878	-1	AC073257.2	lincRNA
0.224724	gamma-glutamyltransferase 5 (GGT5) pseudogene	22	24633272	24633443	1	AP000356.4	transcribed_unprocessed_pseudogene
0.22059	polypeptide N-acetylgalactosaminyltransferase 6 [Source:HGNC Symbol;Acc:HGNC:4128]	12	51351247	51392867	-1	GALNT6	protein_coding
0.218771	CCR4-NOT transcription complex subunit 6-like pseudogene 1 [Source:HGNC Symbol;Acc:HGNC:32355]	15	56005715	56007176	-1	CNOT6LP1	processed_pseudogene
0.21836	V-set and immunoglobulin domain containing 10 like 2 [Source:HGNC Symbol;Acc:HGNC:27879]	11	125946056	125958647	1	VSIG10L2	protein_coding
0.21698	novel transcript	3	188001700	188003406	-1	AC092941.2	lincRNA
0.216582	long intergenic non-protein coding RNA 1488 [Source:HGNC Symbol;Acc:HGNC:51144]	11	69481662	69494952	1	LINC01488	lincRNA
0.211917	T cell receptor beta variable 5-1 [Source:HGNC Symbol;Acc:HGNC:12218]	7	142320677	142321544	1	TRBV5-1	TR_V_gene
0.211443	glyceraldehyde 3 phosphate dehydrogenase pseudogene 22 [Source:HGNC Symbol;Acc:HGNC:37774]	13	99190579	99190991	-1	GAPDHP22	processed_pseudogene
0.208185		6	18273165	18273266	-1	RF00019	misc_RNA
0.202649	novel transcript	6	134706060	134707349	-1	AL121970.1	lincRNA
0.201863	t-complex 10 like [Source:HGNC Symbol;Acc:HGNC:11657]	21	32573721	32587373	-1	TCP10L	protein_coding
0.201816	novel transcript, antisense to BCAT2	19	48807321	48810717	1	AC026803.3	antisense
0.201236	novel transcript	5	68531690	68533530	-1	AC010280.1	lincRNA
0.199076	chromosome 4 open reading frame 51 [Source:HGNC Symbol;Acc:HGNC:37264]	4	145680115	145771032	1	C4orf51	protein_coding
0.198446	novel transcript	7	30796691	30803410	-1	AC004691.1	antisense
0.195861	ribosomal protein L39 (RPL39) pseudogene	3	13052967	13053122	-1	AC069271.1	processed_pseudogene
0.195679	apolipoprotein B mRNA editing enzyme catalytic subunit 1 [Source:HGNC Symbol;Acc:HGNC:604]	12	7649400	7665908	-1	APOBEC1	protein_coding
0.195489	novel transcript	17	81339183	81339691	-1	AC027601.3	lincRNA
0.194952	novel transcript	11	134994982	135007779	-1	AP003062.3	lincRNA
0.194904	RAB26, member RAS oncogene family [Source:HGNC Symbol;Acc:HGNC:14259]	16	2140803	2154165	1	RAB26	protein_coding
0.194647	ring finger protein 223 [Source:HGNC Symbol;Acc:HGNC:40020]	1	1070967	1074306	-1	RNF223	protein_coding
0.194352	CDC like kinase 4 [Source:HGNC Symbol;Acc:HGNC:13659]	5	178602664	178630615	-1	CLK4	protein_coding
0.193113	ribosomal protein L5 pseudogene 24 [Source:HGNC Symbol;Acc:HGNC:35828]	8	102923371	102924255	-1	RPL5P24	processed_pseudogene
0.191618	novel transcript, antisense to FMNL1	17	45238028	45241734	-1	AC008105.1	antisense
0.191302	novel transcript	13	107870383	107873372	1	AL136964.1	lincRNA
0.190678	solute carrier family 25 member 23 [Source:HGNC Symbol;Acc:HGNC:19375]	19	6436079	6465203	-1	SLC25A23	protein_coding
0.18955	adhesion G protein-coupled receptor A2 [Source:HGNC Symbol;Acc:HGNC:17849]	8	37784191	37844896	1	ADGRA2	protein_coding
0.189067	microRNA 4288 [Source:HGNC Symbol;Acc:HGNC:38203]	8	28505116	28505182	-1	MIR4288	miRNA
0.188799	novel transcript	1	200478020	200483604	-1	AL359834.1	lincRNA
0.18857	solute carrier family 51 beta subunit [Source:HGNC Symbol;Acc:HGNC:29956]	15	65045387	65053397	1	SLC51B	protein_coding
0.188451	TNFAIP3 interacting protein 1 [Source:HGNC Symbol;Acc:HGNC:16903]	5	151029945	151093577	-1	TNIP1	protein_coding
0.188434	RNA, U6 small nuclear 702, pseudogene [Source:HGNC Symbol;Acc:HGNC:47665]	18	22180112	22180218	-1	RNU6-702P	snRNA
0.187246	novel transcript, antisense to ALX3	1	110058340	110062555	1	AL160006.1	antisense
0.186804	ankyrin repeat domain 20 family member A11, pseudogene [Source:HGNC Symbol;Acc:HGNC:42024]	21	13909574	13980437	-1	ANKRD20A11P	transcribed_unprocessed_pseudogene
0.186486	novel transcript	7	73985992	73988767	1	AC099398.1	lincRNA
0.186259	dpy-30 homolog (C. elegans) (DPY30) pseudogene	12	31748100	31748240	-1	AC023157.2	processed_pseudogene
0.185798	RNA, U1 small nuclear 91, pseudogene [Source:HGNC Symbol;Acc:HGNC:48433]	11	3048359	3048521	-1	RNU1-91P	snRNA
0.185327	novel transcript, antisense to PRSS8	16	31131433	31131877	1	AC009088.3	antisense
0.184408	ADAMTSL4 antisense RNA 1 [Source:HGNC Symbol;Acc:HGNC:32041]	1	150560202	150574552	-1	ADAMTSL4-AS1	processed_transcript
0.184	solute carrier family 34 member 3 [Source:HGNC Symbol;Acc:HGNC:20305]	9	137230757	137236554	1	SLC34A3	protein_coding
0.183903	novel transcript	1	224208747	224213279	-1	AC092809.2	sense_intronic
0.182373	long intergenic non-protein coding RNA 2387 [Source:HGNC Symbol;Acc:HGNC:53313]	12	31363481	31369301	-1	LINC02387	lincRNA
0.182043	transmembrane protein 204 [Source:HGNC Symbol;Acc:HGNC:14158]	16	1528688	1555580	1	TMEM204	protein_coding
0.181081	RNA, 7SK small nuclear pseudogene 119 [Source:HGNC Symbol;Acc:HGNC:45843]	2	47359505	47359777	-1	RN7SKP119	misc_RNA
0.179777	BAI1 associated protein 2 like 2 [Source:HGNC Symbol;Acc:HGNC:26203]	22	38084900	38110684	-1	BAIAP2L2	protein_coding
0.179044	novel transcript	14	53599832	53614026	-1	AL163953.1	lincRNA
0.178475	novel transcript, antisense to SLC25A34 and PLEKHM2	1	15720312	15736896	-1	AL450998.3	antisense
0.178003	novel transcript, antisense to TANC2	17	63391191	63431089	-1	AC005828.3	antisense
0.177612	novel transcript	19	33299934	33301168	1	AC008738.3	antisense
0.176645	RNA, 5S ribosomal pseudogene 205 [Source:HGNC Symbol;Acc:HGNC:43105]	6	19438283	19438418	1	RNA5SP205	rRNA_pseudogene
0.175665	titin-cap [Source:HGNC Symbol;Acc:HGNC:11610]	17	39664187	39666555	1	TCAP	protein_coding
0.175646	novel transcript	2	54545368	54546677	-1	AC092839.2	antisense
0.175105	microRNA 3658 [Source:HGNC Symbol;Acc:HGNC:38963]	1	165907921	165907976	1	MIR3658	miRNA
0.174371	microRNA 6835 [Source:HGNC Symbol;Acc:HGNC:49963]	6	34240673	34240736	1	MIR6835	miRNA
0.174352	USP30 antisense RNA 1 [Source:HGNC Symbol;Acc:HGNC:40909]	12	109052350	109053952	-1	USP30-AS1	antisense
0.173223	novel transcript	5	174618164	174625775	1	AC108112.1	lincRNA
0.172208	novel transcript	16	19392213	19393468	-1	AC130456.7	TEC
0.172009	small integral membrane protein 24 [Source:HGNC Symbol;Acc:HGNC:37244]	19	3473986	3480542	-1	SMIM24	protein_coding
0.171925	RNA, U7 small nuclear 123 pseudogene [Source:HGNC Symbol;Acc:HGNC:45657]	1	63536711	63536770	-1	RNU7-123P	snRNA
0.171407	TEC	10	11395808	11398792	1	AC026887.1	TEC
0.171314	WEE1 homolog (S. pombe) (WEE1) pseudogene	11	35967010	35968676	-1	AL136146.1	processed_pseudogene
0.17034	Sec23 homolog A, coat complex II component [Source:HGNC Symbol;Acc:HGNC:10701]	14	39031919	39109646	-1	SEC23A	protein_coding
0.170163	general transcription factor IIi pseudogene 7 [Source:HGNC Symbol;Acc:HGNC:51720]	7	76090431	76108779	-1	GTF2IP7	transcribed_unprocessed_pseudogene
0.169289	novel transcript, antisense ARHGDIA	17	81867721	81868552	1	AC145207.2	antisense
0.169261	RAS like proto-oncogene B [Source:HGNC Symbol;Acc:HGNC:9840]	2	120240064	120294710	1	RALB	protein_coding
0.168424	novel transcript	4	151799500	151801348	1	AC107074.1	lincRNA
0.168358	novel transcript	16	23753689	23755939	-1	AC012317.2	TEC
0.167921	novel transcript	11	60841806	60851081	-1	AP000777.3	antisense
0.167486	CDK5 regulatory subunit associated protein 3 [Source:HGNC Symbol;Acc:HGNC:18673]	17	47967810	47981781	1	CDK5RAP3	protein_coding
0.167295	ADP ribosylation factor like GTPase 6 interacting protein 1 pseudogene 3 [Source:HGNC Symbol;Acc:HGNC:44972]	11	80653429	80653988	-1	ARL6IP1P3	processed_pseudogene
0.166836	microRNA 5687 [Source:HGNC Symbol;Acc:HGNC:43457]	5	55508850	55508926	-1	MIR5687	miRNA
0.166709	solute carrier family 17 member 3 [Source:HGNC Symbol;Acc:HGNC:10931]	6	25833066	25882286	-1	SLC17A3	protein_coding
0.166709	histone cluster 1 H2A pseudogene 2 [Source:HGNC Symbol;Acc:HGNC:18804]	6	25882026	25882395	-1	HIST1H2APS2	transcribed_processed_pseudogene
0.166698	guanylate cyclase activator 2A [Source:HGNC Symbol;Acc:HGNC:4682]	1	42162690	42164745	-1	GUCA2A	protein_coding
0.166588	novel transcript, antisense to VGLL4	3	11611602	11612197	1	AC022001.3	antisense
0.165984	novel transcript, antisense CCL15	17	36001419	36011618	1	AC244100.3	antisense
0.165984	C-C motif chemokine ligand 15 [Source:HGNC Symbol;Acc:HGNC:10613]	17	35996440	36001553	-1	CCL15	protein_coding
0.165984	CCL15-CCL14 readthrough (NMD candidate) [Source:HGNC Symbol;Acc:HGNC:44436]	17	35983656	36001621	-1	CCL15-CCL14	protein_coding
0.165667	mitotic spindle positioning [Source:HGNC Symbol;Acc:HGNC:27000]	19	751112	764318	1	MISP	protein_coding
0.165583		11	9578028	9578131	1	RF01210	snoRNA
0.165254	ABHD11 antisense RNA 1 (tail to tail) [Source:HGNC Symbol;Acc:HGNC:18289]	7	73735038	73736158	1	ABHD11-AS1	transcribed_unitary_pseudogene
0.165149	novel transcript	1	161084465	161087571	1	AL591806.1	antisense
0.164183	novel transcript, antisense to TBC1D16	17	80023894	80026107	1	AC116025.1	antisense
0.163761	vomeronasal 1 receptor 6 pseudogene [Source:HGNC Symbol;Acc:HGNC:13712]	19	53315137	53316043	1	VN1R6P	unitary_pseudogene
0.163204	nuclear receptor subfamily 1 group I member 3 [Source:HGNC Symbol;Acc:HGNC:7969]	1	161229666	161238302	-1	NR1I3	protein_coding
0.1631	hepatocyte nuclear factor 4 alpha [Source:HGNC Symbol;Acc:HGNC:5024]	20	44355700	44434596	1	HNF4A	protein_coding
0.163026	novel transcript	20	48471308	48472414	1	AL049541.1	lincRNA
0.162993	ARP2 actin-related protein 2 homolog (yeast) (ACTR2) pseudogene	19	20257720	20259418	1	AC078899.1	processed_pseudogene
0.162856	solute carrier family 26 member 1 [Source:HGNC Symbol;Acc:HGNC:10993]	4	979073	993440	-1	SLC26A1	protein_coding
0.16263	long intergenic non-protein coding RNA 2489 [Source:HGNC Symbol;Acc:HGNC:53470]	11	46256355	46274547	-1	LINC02489	antisense
0.162553	cytochrome P450 family 2 subfamily W member 1 [Source:HGNC Symbol;Acc:HGNC:20243]	7	983181	989640	1	CYP2W1	protein_coding
0.162418	ribosomal protein S25 (RPS25) pseudogene	6	3913922	3914292	-1	AL590004.2	processed_pseudogene
0.161823	glutamic--pyruvic transaminase [Source:HGNC Symbol;Acc:HGNC:4552]	8	144502973	144507174	1	GPT	protein_coding
0.161583	small nucleolar RNA, C/D box 123 [Source:HGNC Symbol;Acc:HGNC:33562]	5	9548836	9548905	1	SNORD123	snoRNA
0.161445	novel transcript	22	39292988	39295589	1	AL022326.1	lincRNA
0.16102	novel transcript	1	184408337	184412360	1	AL078645.1	sense_intronic
0.160594	novel transcript	17	5772234	5930696	1	AC007846.1	lincRNA
0.160266	hexokinase domain containing 1 [Source:HGNC Symbol;Acc:HGNC:23302]	10	69220332	69267552	1	HKDC1	protein_coding
0.160026	creatine kinase, mitochondrial 1A [Source:HGNC Symbol;Acc:HGNC:31736]	15	43692886	43699222	1	CKMT1A	protein_coding
0.159991	immunoglobulin lambda constant 2 [Source:HGNC Symbol;Acc:HGNC:5856]	22	22900976	22901437	1	IGLC2	IG_C_gene
0.159614	GLIS3 antisense RNA 1 [Source:HGNC Symbol;Acc:HGNC:28260]	9	3898642	3901248	1	GLIS3-AS1	antisense
0.1595	microRNA 3944 [Source:HGNC Symbol;Acc:HGNC:38898]	10	133371556	133371663	-1	MIR3944	miRNA
0.159137	tumor protein p53 inducible protein 3 [Source:HGNC Symbol;Acc:HGNC:19373]	2	24077433	24085861	-1	TP53I3	protein_coding
0.158805	cystatin 9-like pseudogene 2 [Source:HGNC Symbol;Acc:HGNC:44337]	20	23583645	23586510	1	CST9LP2	unprocessed_pseudogene
0.158713	somatostatin receptor 5 [Source:HGNC Symbol;Acc:HGNC:11334]	16	1078781	1080142	1	SSTR5	protein_coding
0.15862	calcium binding protein 2 [Source:HGNC Symbol;Acc:HGNC:1385]	11	67518912	67524517	-1	CABP2	protein_coding
0.158423	mucin 20, cell surface associated pseudogene 1 [Source:HGNC Symbol;Acc:HGNC:51921]	3	195614947	195620233	1	MUC20P1	unprocessed_pseudogene
0.158297	nuclear receptor subfamily 5 group A member 2 [Source:HGNC Symbol;Acc:HGNC:7984]	1	200027614	200177420	1	NR5A2	protein_coding
0.157954	novel pseudogene	1	144472535	144474790	-1	AC246785.1	unprocessed_pseudogene
0.157827	chromosome 6 open reading frame 222 [Source:HGNC Symbol;Acc:HGNC:33769]	6	36315761	36336888	-1	C6orf222	protein_coding
0.15776	novel transcript	17	15267461	15272290	-1	AC005703.1	lincRNA
0.157615	ribosomal protein L14 (RPL14) pseudogene	2	61710076	61710978	-1	AC108039.1	processed_pseudogene
0.15756	microRNA 200a [Source:HGNC Symbol;Acc:HGNC:31578]	1	1167863	1167952	1	MIR200A	miRNA
0.157512	cytochrome P450 family 3 subfamily A member 5 [Source:HGNC Symbol;Acc:HGNC:2638]	7	99648194	99679998	-1	CYP3A5	protein_coding
0.157343	microRNA 6773 [Source:HGNC Symbol;Acc:HGNC:50132]	16	68233426	68233499	-1	MIR6773	miRNA
0.156886		10	4962436	4962568	-1	RF00096	snoRNA
0.156828	olfactory receptor family 7 subfamily A member 18 pseudogene [Source:HGNC Symbol;Acc:HGNC:15399]	19	14886839	14887115	-1	OR7A18P	unprocessed_pseudogene
0.156635	guanylate cyclase 2C [Source:HGNC Symbol;Acc:HGNC:4688]	12	14612632	14696599	-1	GUCY2C	protein_coding
0.156632	TEC	17	78250346	78250932	-1	AC087645.3	TEC
0.156586	anaphase promoting complex subunit 1 (ANAPC1) pseudogene	2	87980714	87992858	-1	AC108479.2	unprocessed_pseudogene
0.15654	novel transcript	8	144314590	144315138	-1	AC233992.1	antisense
0.156478	chromosome 6 open reading frame 106 (C6orf106) pseudogene	2	106344566	106345433	1	AC114755.1	processed_pseudogene
0.15641	ring finger protein 186 [Source:HGNC Symbol;Acc:HGNC:25978]	1	19814029	19815283	-1	RNF186	protein_coding
0.156359	TNF receptor associated factor 2 [Source:HGNC Symbol;Acc:HGNC:12032]	9	136881912	136926607	1	TRAF2	protein_coding
0.156298	ribosomal protein S21 (RPS21) pseudogene	4	78768499	78768750	1	AC098818.1	processed_pseudogene
0.155884		3	177624282	177624409	-1	RF00425	snoRNA
0.155883	small nucleolar RNA, H/ACA box 4 [Source:HGNC Symbol;Acc:HGNC:32587]	3	186787612	186787749	1	SNORA4	snoRNA
0.155398	olfactory receptor family 7 subfamily E member 96 pseudogene [Source:HGNC Symbol;Acc:HGNC:14815]	8	8039978	8040953	1	OR7E96P	unprocessed_pseudogene
0.155194	pleckstrin homology domain containing J1 [Source:HGNC Symbol;Acc:HGNC:18211]	19	2230084	2237704	-1	PLEKHJ1	protein_coding
0.155133	novel transcript	1	174934947	174954261	-1	Z99127.1	antisense
0.154782	ectonucleotide pyrophosphatase/phosphodiesterase 2 [Source:HGNC Symbol;Acc:HGNC:3357]	8	119557086	119673453	-1	ENPP2	protein_coding
0.15474	PDZ domain containing 3 [Source:HGNC Symbol;Acc:HGNC:19891]	11	119185457	119190223	1	PDZD3	protein_coding
0.154542	RNA, 7SL, cytoplasmic 309, pseudogene [Source:HGNC Symbol;Acc:HGNC:46325]	11	65695552	65695837	1	RN7SL309P	misc_RNA
0.154457	SLCO4A1 antisense RNA 1 [Source:HGNC Symbol;Acc:HGNC:40537]	20	62663019	62666724	-1	SLCO4A1-AS1	antisense
0.154348	MT-ND4L pseudogene 30 [Source:HGNC Symbol;Acc:HGNC:42264]	5	134928030	134928326	-1	MTND4LP30	processed_pseudogene
0.153291	chromosome 9 open reading frame 152 [Source:HGNC Symbol;Acc:HGNC:31455]	9	110190048	110208189	-1	C9orf152	protein_coding
0.153237	complement component 4 binding protein beta [Source:HGNC Symbol;Acc:HGNC:1328]	1	207088860	207099993	1	C4BPB	protein_coding
0.153212	chromosome 12 open reading frame 71 (C12orf71) pseudogene	12	27592461	27594039	-1	AC087257.2	unprocessed_pseudogene
0.153069	fatty acid binding protein 2 [Source:HGNC Symbol;Acc:HGNC:3556]	4	119317250	119322390	-1	FABP2	protein_coding
0.152961	GPR75-ASB3 readthrough [Source:HGNC Symbol;Acc:HGNC:40043]	2	53670293	53860160	-1	GPR75-ASB3	protein_coding
0.152881	chromosome 1 open reading frame 116 [Source:HGNC Symbol;Acc:HGNC:28667]	1	207018522	207032756	-1	C1orf116	protein_coding
0.152881	6-phosphofructo-2-kinase/fructose-2,6-biphosphatase 2 [Source:HGNC Symbol;Acc:HGNC:8873]	1	207034366	207081024	1	PFKFB2	protein_coding
0.152811	protein phosphatase 1 regulatory inhibitor subunit 14D [Source:HGNC Symbol;Acc:HGNC:14953]	15	40815445	40828709	-1	PPP1R14D	protein_coding
0.152758	solute carrier family 13 member 1 [Source:HGNC Symbol;Acc:HGNC:10916]	7	123113531	123199972	-1	SLC13A1	protein_coding
0.151715	novel transcript	5	115031273	115031894	-1	AC094104.2	lincRNA
0.15166	G protein-coupled receptor 75 [Source:HGNC Symbol;Acc:HGNC:4526]	2	53852913	53859989	-1	GPR75	protein_coding
0.151622		20	29741510	29741661	-1	RF00002	rRNA
0.151171	long intergenic non-protein coding RNA 1088 [Source:HGNC Symbol;Acc:HGNC:49148]	4	78971745	79308798	1	LINC01088	processed_transcript
0.151081	N-acetyltransferase 2 [Source:HGNC Symbol;Acc:HGNC:7646]	8	18391282	18401218	1	NAT2	protein_coding
0.150946	small nucleolar RNA, H/ACA box 63 [Source:HGNC Symbol;Acc:HGNC:10106]	3	186787300	186787431	1	SNORA63	snoRNA
0.150896	Novel trancript	3	52046763	52048657	1	AC115284.3	lincRNA
0.150427	long intergenic non-protein coding RNA 2051 [Source:HGNC Symbol;Acc:HGNC:52891]	3	186476727	186478370	1	LINC02051	lincRNA
0.150353	microRNA 194-2 [Source:HGNC Symbol;Acc:HGNC:31565]	11	64891355	64891439	-1	MIR194-2	miRNA
0.150304	novel transcript	22	44365551	44366284	1	Z85994.1	lincRNA
0.150271	BCL2 binding component 3 [Source:HGNC Symbol;Acc:HGNC:17868]	19	47220822	47232766	-1	BBC3	protein_coding
0.150163	microRNA 6811 [Source:HGNC Symbol;Acc:HGNC:49944]	2	237510931	237510988	1	MIR6811	miRNA
0.150131	trefoil factor 1 [Source:HGNC Symbol;Acc:HGNC:11755]	21	42362282	42366535	-1	TFF1	protein_coding
0.149978	tetraspanin 8 [Source:HGNC Symbol;Acc:HGNC:11855]	12	71125085	71441898	-1	TSPAN8	protein_coding
0.149682	general transcription factor IIi pseudogene 23 [Source:HGNC Symbol;Acc:HGNC:51735]	7	66880708	66882981	1	GTF2IP23	unprocessed_pseudogene
0.14961	novel transcript, sense intronic to SDC4	20	45345115	45345823	-1	AL021578.1	sense_intronic
0.149384	small nucleolar RNA, H/ACA box 51 [Source:HGNC Symbol;Acc:HGNC:32644]	20	2655067	2655198	1	SNORA51	snoRNA
0.149199	small nucleolar RNA, H/ACA box 65 [Source:HGNC Symbol;Acc:HGNC:10222]	9	127448501	127448630	-1	SNORA65	snoRNA
0.1487		17	17676211	17676371	1	RF02178	misc_RNA
0.148069	ankyrin repeat and ubiquitin domain containing 1 [Source:HGNC Symbol;Acc:HGNC:29642]	3	149761100	149968385	-1	ANKUB1	protein_coding
0.147972	sulfotransferase family 2B member 1 [Source:HGNC Symbol;Acc:HGNC:11459]	19	48552075	48599425	1	SULT2B1	protein_coding
0.14797	novel transcript, antisense to C15orf48	15	45430652	45441808	-1	AC025580.1	antisense
0.147704	long intergenic non-protein coding RNA 964 [Source:HGNC Symbol;Acc:HGNC:27226]	8	124848737	124954328	1	LINC00964	lincRNA
0.147642		10	5093408	5093543	-1	RF00096	snoRNA
0.147602	galectin 4 [Source:HGNC Symbol;Acc:HGNC:6565]	19	38801671	38812945	-1	LGALS4	protein_coding
0.147527	cytochrome P450 family 7 subfamily A member 1 [Source:HGNC Symbol;Acc:HGNC:2651]	8	58490178	58500163	-1	CYP7A1	protein_coding
0.147445	scaffold attachment factor B (SAFB) pseudogene	11	122618851	122619274	1	AP002469.1	processed_pseudogene
0.147354	solute carrier family 6 member 19 [Source:HGNC Symbol;Acc:HGNC:27960]	5	1201595	1225111	1	SLC6A19	protein_coding
0.147229	novel transcript	6	41720396	41734032	1	AL035588.1	antisense
0.147226	novel transcript, antisense to R3HDML	20	44347552	44355185	-1	AL117382.1	antisense
0.1469	novel transcript, sense intronic to PRDM1	6	106100140	106100593	1	AL022067.1	sense_intronic
0.146772	olfactory receptor family 5 subfamily H member 7 pseudogene [Source:HGNC Symbol;Acc:HGNC:14771]	3	98238352	98239281	1	OR5H7P	unprocessed_pseudogene
0.146462	cytochrome c, somatic pseudogene 19 [Source:HGNC Symbol;Acc:HGNC:24392]	7	121398452	121398767	1	CYCSP19	processed_pseudogene
0.146457		6	41917416	41917526	-1	RF00019	misc_RNA
0.146297	novel transcript	2	231052040	231052637	1	AC009407.1	sense_overlapping
0.146138	extracellular matrix protein 2 [Source:HGNC Symbol;Acc:HGNC:3154]	9	92493554	92536655	-1	ECM2	protein_coding
0.14595	novel transcript, antisense to GNB5	15	52124561	52140246	1	AC023906.4	antisense
0.145399	syntaxin 19 [Source:HGNC Symbol;Acc:HGNC:19300]	3	94014365	94028597	-1	STX19	protein_coding
0.145224	small nucleolar RNA, C/D box 4A [Source:HGNC Symbol;Acc:HGNC:10097]	17	28722582	28722653	1	SNORD4A	snoRNA
0.14517	S100 calcium binding protein A14 [Source:HGNC Symbol;Acc:HGNC:18901]	1	153614255	153616986	-1	S100A14	protein_coding
0.144898	interleukin 32 [Source:HGNC Symbol;Acc:HGNC:16830]	16	3065297	3082192	1	IL32	protein_coding
0.144881	novel transcript	5	167287320	167294273	-1	AC091820.2	antisense
0.144852	microRNA 192 [Source:HGNC Symbol;Acc:HGNC:31562]	11	64891137	64891246	-1	MIR192	miRNA
0.144846	transmembrane 4 L six family member 4 [Source:HGNC Symbol;Acc:HGNC:11856]	3	149473974	149503281	1	TM4SF4	protein_coding
0.144747	microRNA 924 [Source:HGNC Symbol;Acc:HGNC:33674]	18	39622123	39622175	-1	MIR924	miRNA
0.144591	C-C motif chemokine ligand 16 [Source:HGNC Symbol;Acc:HGNC:10614]	17	35976493	35981497	-1	CCL16	protein_coding
0.144549	microRNA 200b [Source:HGNC Symbol;Acc:HGNC:31579]	1	1167104	1167198	1	MIR200B	miRNA
0.144298	sulfotransferase family 1A member 4 [Source:HGNC Symbol;Acc:HGNC:30004]	16	29459889	29464976	1	SULT1A4	protein_coding
0.14415	interleukin 22 receptor subunit alpha 1 [Source:HGNC Symbol;Acc:HGNC:13700]	1	24119771	24143140	-1	IL22RA1	protein_coding
0.144145	splA/ryanodine receptor domain and SOCS box containing 3 [Source:HGNC Symbol;Acc:HGNC:30629]	16	1776712	1793700	-1	SPSB3	protein_coding
0.144017	PDZRN3 antisense RNA 1 [Source:HGNC Symbol;Acc:HGNC:40814]	3	73621713	73626796	1	PDZRN3-AS1	antisense
0.143872	novel transcript	2	67562067	67574044	1	AC007422.1	lincRNA
0.14385	microRNA 4278 [Source:HGNC Symbol;Acc:HGNC:38243]	5	6827853	6827921	-1	MIR4278	miRNA
0.14367	ribosomal protein L31 (RPL31) pseudogene	14	63567958	63568308	1	AL136038.1	processed_pseudogene
0.143658	syndecan binding protein 2 [Source:HGNC Symbol;Acc:HGNC:15756]	20	1309909	1329139	-1	SDCBP2	protein_coding
0.143596	novel transcript	16	90105095	90106316	-1	AC133919.1	lincRNA
0.143549	novel transcript	4	105540190	105552355	-1	AC004066.2	antisense
0.143533	pancreatic lipase related protein 1 [Source:HGNC Symbol;Acc:HGNC:9156]	10	116590385	116609175	1	PNLIPRP1	protein_coding
0.143466	methionyl-tRNA synthetase [Source:HGNC Symbol;Acc:HGNC:6898]	12	57475445	57517569	1	MARS	protein_coding
0.14346	polypeptide N-acetylgalactosaminyltransferase 8 [Source:HGNC Symbol;Acc:HGNC:4130]	12	4720341	4851927	1	GALNT8	protein_coding
0.143369	novel transcript	10	30553854	30554483	-1	AL590068.1	lincRNA
0.143312	TEC	10	114424445	114427398	-1	AL133384.2	TEC
0.143236	ribosomal protein L21 pseudogene 8 [Source:HGNC Symbol;Acc:HGNC:19779]	14	65467807	65468341	-1	RPL21P8	processed_pseudogene
0.143224	novel transcript, sense intronic to GNG7	19	2700689	2701266	-1	AC006538.3	sense_intronic
0.143148	chromosome 17 open reading frame 99 [Source:HGNC Symbol;Acc:HGNC:34490]	17	78146353	78166177	1	C17orf99	protein_coding
0.143048	solute carrier family 39 member 4 [Source:HGNC Symbol;Acc:HGNC:17129]	8	144409742	144416895	-1	SLC39A4	protein_coding
0.142995	aldo-keto reductase family 1 member C4 [Source:HGNC Symbol;Acc:HGNC:387]	10	5195462	5218949	1	AKR1C4	protein_coding
0.142907	E74 like ETS transcription factor 3 [Source:HGNC Symbol;Acc:HGNC:3318]	1	202007945	202017183	1	ELF3	protein_coding
0.142643	novel transcript	5	180441559	180443238	1	AC034213.1	lincRNA
0.142425	DNA primase subunit 2 [Source:HGNC Symbol;Acc:HGNC:9370]	6	57314805	57646850	1	PRIM2	protein_coding
0.142358	B cell linker [Source:HGNC Symbol;Acc:HGNC:14211]	10	96191702	96271587	-1	BLNK	protein_coding
0.141872	novel transcript	11	10884885	10899322	-1	AC069360.1	lincRNA
0.141799	leucine, glutamate and lysine rich 1 [Source:HGNC Symbol;Acc:HGNC:33765]	3	156825481	157046129	1	LEKR1	protein_coding
0.141735	novel transcript	1	20478779	20480397	-1	AL139254.3	lincRNA
0.14147	microRNA 1248 [Source:HGNC Symbol;Acc:HGNC:35314]	3	186786672	186786777	1	MIR1248	miRNA
0.14147	small nucleolar RNA, H/ACA box 63B [Source:HGNC Symbol;Acc:HGNC:52209]	3	186786323	186786445	1	SNORA63B	snoRNA
0.14147	small nucleolar RNA, H/ACA box 81 [Source:HGNC Symbol;Acc:HGNC:32667]	3	186786675	186786852	1	SNORA81	snoRNA
0.141275	IQ motif containing N [Source:HGNC Symbol;Acc:HGNC:29350]	19	18257097	18274509	-1	IQCN	protein_coding
0.141211	RNA, U6 small nuclear 1005, pseudogene [Source:HGNC Symbol;Acc:HGNC:47968]	16	21642054	21642160	1	RNU6-1005P	snRNA
0.141211	RNA, U6 small nuclear 196, pseudogene [Source:HGNC Symbol;Acc:HGNC:47159]	16	21642294	21642400	1	RNU6-196P	snRNA
0.140994	phospholipase A2 group XIIB [Source:HGNC Symbol;Acc:HGNC:18555]	10	72935170	72954778	-1	PLA2G12B	protein_coding
0.140891	cadherin 18 [Source:HGNC Symbol;Acc:HGNC:1757]	5	19471296	20575873	-1	CDH18	protein_coding
0.140783	ADP-ribosylation factor-like 2 binding protein (ARL2BP) pseudogene	17	82576616	82577391	-1	AC124283.4	processed_pseudogene
0.140783	novel transcript, sense intronic FOXK2	17	82578023	82578616	1	AC124283.3	sense_intronic
0.140596	C-C motif chemokine ligand 25 [Source:HGNC Symbol;Acc:HGNC:10624]	19	8052767	8062650	1	CCL25	protein_coding
0.140455	long intergenic non-protein coding RNA 1011 [Source:HGNC Symbol;Acc:HGNC:33812]	6	2987967	2991173	1	LINC01011	lincRNA
0.140455	N-ribosyldihydronicotinamide:quinone reductase 2 [Source:HGNC Symbol;Acc:HGNC:7856]	6	2987987	3028869	1	NQO2	protein_coding
0.140418	xanthine dehydrogenase [Source:HGNC Symbol;Acc:HGNC:12805]	2	31334321	31414742	-1	XDH	protein_coding
0.140398	Rho guanine nucleotide exchange factor 38 [Source:HGNC Symbol;Acc:HGNC:25968]	4	105552620	105708093	1	ARHGEF38	protein_coding
0.14029	novel transcript, antisense to SLC38A10	17	81251194	81251803	1	AC027601.4	antisense
0.14009	long intergenic non-protein coding RNA 384 [Source:HGNC Symbol;Acc:HGNC:42711]	13	30151886	30159621	-1	LINC00384	lincRNA
0.140011		14	100898958	100899079	1	RF02146	misc_RNA
0.139982	mab-21 like 4 [Source:HGNC Symbol;Acc:HGNC:26216]	2	240886048	240896889	-1	MAB21L4	protein_coding
0.139941	novel transcript	17	16440479	16440952	-1	AC093484.4	lincRNA
0.139935	novel transcript	4	42281830	42391268	-1	AC024022.1	antisense
0.139925	long intergenic non-protein coding RNA 1672 [Source:HGNC Symbol;Acc:HGNC:52460]	1	6724637	6730012	1	LINC01672	lincRNA
0.139918	RNA, U6 small nuclear 1201, pseudogene [Source:HGNC Symbol;Acc:HGNC:48164]	17	48088678	48088784	-1	RNU6-1201P	snRNA
0.139623	novel transcript, antisense to TRIP10	19	6748293	6751467	-1	AC008760.1	antisense
0.139585	TBC/LysM-associated domain containing 2 [Source:HGNC Symbol;Acc:HGNC:16112]	20	36876121	36894235	1	TLDC2	protein_coding
0.139565	ribosomal protein S27 (RPS27) pseudogene	3	40761545	40761799	1	AC099560.2	processed_pseudogene
0.139505	microRNA 4669 [Source:HGNC Symbol;Acc:HGNC:41558]	9	134379411	134379472	1	MIR4669	miRNA
0.139478	inositol polyphosphate-5-phosphatase J [Source:HGNC Symbol;Acc:HGNC:8956]	22	31122731	31134697	1	INPP5J	protein_coding
0.139367	CDV3 pseudogene 1 [Source:HGNC Symbol;Acc:HGNC:42387]	3	96776945	96777683	1	CDV3P1	processed_pseudogene
0.139317	sushi domain containing 2 [Source:HGNC Symbol;Acc:HGNC:30667]	22	24181487	24189106	1	SUSD2	protein_coding
0.139199	novel transcript	7	150379854	150383885	-1	AC073111.1	antisense
0.13902	BBSome interacting protein 1 pseudogene 1 [Source:HGNC Symbol;Acc:HGNC:52781]	2	101068378	101068656	1	BBIP1P1	processed_pseudogene
0.138974	NTPase KAP family P-loop domain containing 1 [Source:HGNC Symbol;Acc:HGNC:24739]	19	45149750	45158737	-1	NKPD1	protein_coding
0.138962	septin 7 pseudogene 8 [Source:HGNC Symbol;Acc:HGNC:38044]	19	53772506	53773280	-1	SEPT7P8	processed_pseudogene
0.138755	novel transcript	4	167306910	167308789	-1	AC079349.1	lincRNA
0.138641	novel transcript, antisense to FUT3	19	5847467	5858239	1	AC024592.2	antisense
0.138586	olfactomedin 4 [Source:HGNC Symbol;Acc:HGNC:17190]	13	53028813	53052057	1	OLFM4	protein_coding
0.138127	KLHL30 antisense RNA 1 [Source:HGNC Symbol;Acc:HGNC:31018]	2	238152889	238155994	-1	KLHL30-AS1	TEC
0.138047	ribosomal protein S6 (RPS6) pseudogene	11	102295060	102295806	1	AP000942.1	processed_pseudogene
0.137961	novel protein, TPD52-MRPS28 readthrough	8	79918860	80080775	-1	AC036214.3	protein_coding
0.137574	novel transcript	2	11681460	11683328	1	AC106875.1	sense_intronic
0.137483	single-strand-selective monofunctional uracil-DNA glycosylase 1 pseudogene 1 [Source:HGNC Symbol;Acc:HGNC:49401]	18	49650350	49651160	1	SMUG1P1	processed_pseudogene
0.137424	novel transcript	12	89371820	89372359	1	AC010201.1	lincRNA
0.137339	novel transcript, antisense to C19orf51 and SYT5	19	55158939	55177540	1	AC010327.3	antisense
0.137213	unc-5 family C-terminal like [Source:HGNC Symbol;Acc:HGNC:21203]	6	41026895	41039221	-1	UNC5CL	protein_coding
0.137036	actin related protein 2/3 complex, subunit 3, 21kDa (ARPC3) pseudogene	11	94188449	94188997	-1	AP002784.2	processed_pseudogene
0.136889	keratin 15 [Source:HGNC Symbol;Acc:HGNC:6421]	17	41513745	41522529	-1	KRT15	protein_coding
0.136829	ribosomal protein S21 pseudogene 1 [Source:HGNC Symbol;Acc:HGNC:36401]	1	235432985	235433231	1	RPS21P1	transcribed_processed_pseudogene
0.136531	nuclear receptor subfamily 0 group B member 2 [Source:HGNC Symbol;Acc:HGNC:7961]	1	26911489	26913975	-1	NR0B2	protein_coding
0.13642	RNA, 5S ribosomal pseudogene 481 [Source:HGNC Symbol;Acc:HGNC:43381]	20	32008351	32008472	1	RNA5SP481	rRNA_pseudogene
0.136396	solute carrier family 22 member 18 antisense [Source:HGNC Symbol;Acc:HGNC:10965]	11	2887780	2903740	-1	SLC22A18AS	protein_coding
0.136385	pancreatic lipase related protein 2 (gene/pseudogene) [Source:HGNC Symbol;Acc:HGNC:9157]	10	116620953	116645143	1	PNLIPRP2	polymorphic_pseudogene
0.135936	proline rich nuclear receptor coactivator 2 [Source:HGNC Symbol;Acc:HGNC:23158]	1	23956839	23963462	1	PNRC2	protein_coding
0.135895	novel transcript	16	85142696	85146001	-1	AC026469.1	lincRNA
0.135853	villin 1 [Source:HGNC Symbol;Acc:HGNC:12690]	2	218419092	218453295	1	VIL1	protein_coding
0.135744	novel transcript	9	97634515	97636051	-1	AL162385.2	antisense
0.135639	solute carrier family 25 member 34 [Source:HGNC Symbol;Acc:HGNC:27653]	1	15736258	15741392	1	SLC25A34	protein_coding
0.135424	RNA, 7SL, cytoplasmic 346, pseudogene [Source:HGNC Symbol;Acc:HGNC:46362]	15	90166233	90166526	1	RN7SL346P	misc_RNA
0.13529	novel transcript, antisense to GRID1	10	85644073	85648066	1	AC022028.2	antisense
0.135273	immunoglobulin superfamily member 23 [Source:HGNC Symbol;Acc:HGNC:40040]	19	44613563	44636781	1	IGSF23	protein_coding
0.135249	novel transcript	1	169104124	169104907	1	AL031726.1	antisense
0.135249	novel transcript	1	168695874	169103276	-1	AL135926.1	processed_transcript
0.135021	ubiquitin-conjugating enzyme E2G 1 (UBC7 homolog, C. elegans) (UBE2G10 pseudogene	1	235336806	235337087	1	AL391994.1	processed_pseudogene
0.134961	ribosomal protein L12 pseudogene 14 [Source:HGNC Symbol;Acc:HGNC:36495]	1	15792796	15793285	1	RPL12P14	processed_pseudogene
0.134959	long intergenic non-protein coding RNA 957 [Source:HGNC Symbol;Acc:HGNC:22332]	7	44039171	44042306	1	LINC00957	lincRNA
0.134833	sulfotransferase family 2A member 1 [Source:HGNC Symbol;Acc:HGNC:11458]	19	47870467	47886315	-1	SULT2A1	protein_coding
0.134772	potassium voltage-gated channel subfamily J member 16 [Source:HGNC Symbol;Acc:HGNC:6262]	17	70053429	70135608	1	KCNJ16	protein_coding
0.13467	microRNA 8059 [Source:HGNC Symbol;Acc:HGNC:50068]	17	50768650	50768730	1	MIR8059	miRNA
0.13467	ANKRD40 C-terminal like [Source:HGNC Symbol;Acc:HGNC:26080]	17	50761029	50767557	-1	ANKRD40CL	protein_coding
0.134647	survival of motor neuron 1, telomeric (SMN1) pseudogene	4	183028601	183029720	-1	AC019193.1	processed_pseudogene
0.134492	C-type lectin domain family 18 member A [Source:HGNC Symbol;Acc:HGNC:30388]	16	69950705	69964452	1	CLEC18A	protein_coding
0.134469	RNA, 7SL, cytoplasmic 208, pseudogene [Source:HGNC Symbol;Acc:HGNC:46224]	5	76836900	76837195	-1	RN7SL208P	misc_RNA
0.134406		1	111446798	111446908	1	RF00019	misc_RNA
0.134214	ELF3 antisense RNA 1 [Source:HGNC Symbol;Acc:HGNC:40211]	1	201995696	202010463	-1	ELF3-AS1	antisense
0.134164	novel RING finger protein	9	137217452	137219361	1	BX255925.3	protein_coding
0.134057	fyn related Src family tyrosine kinase [Source:HGNC Symbol;Acc:HGNC:3955]	6	115931149	116060891	-1	FRK	protein_coding
0.133898	serine peptidase inhibitor, Kazal type 1 [Source:HGNC Symbol;Acc:HGNC:11244]	5	147824568	147831786	-1	SPINK1	protein_coding
0.133652	long intergenic non-protein coding RNA 1365 [Source:HGNC Symbol;Acc:HGNC:50603]	4	119799089	119804515	-1	LINC01365	lincRNA
0.133507	novel transcript	2	162092232	162095032	1	AC008063.2	lincRNA
0.133357	novel transcript, antisense to RAB17	2	237591020	237595981	1	AC104667.2	antisense
0.133334	double homeobox 4 like 33 (pseudogene) [Source:HGNC Symbol;Acc:HGNC:51789]	20	29324092	29325049	1	DUX4L33	unprocessed_pseudogene
0.133285	KRT7 antisense RNA 1 [Source:HGNC Symbol;Acc:HGNC:52643]	12	52245048	52247448	-1	KRT7-AS	antisense
0.133051	alcohol dehydrogenase 6 (class V) [Source:HGNC Symbol;Acc:HGNC:255]	4	99202638	99219537	-1	ADH6	protein_coding
0.132965	keratinocyte associated protein 3 [Source:HGNC Symbol;Acc:HGNC:28943]	2	27442366	27446481	1	KRTCAP3	protein_coding
0.132895	long intergenic non-protein coding RNA 330 [Source:HGNC Symbol;Acc:HGNC:42047]	13	44799503	44809630	-1	LINC00330	lincRNA
0.132641	troponin I3, cardiac type [Source:NCBI gene;Acc:7137]	19	55151767	55157773	-1	TNNI3	protein_coding
0.13263	aldehyde dehydrogenase 3 family member B2 [Source:HGNC Symbol;Acc:HGNC:411]	11	67662162	67681200	-1	ALDH3B2	protein_coding
0.132617	solute carrier family 2 member 14 [Source:HGNC Symbol;Acc:HGNC:18301]	12	7812512	7891148	-1	SLC2A14	protein_coding
0.132572	caudal type homeobox 1 [Source:HGNC Symbol;Acc:HGNC:1805]	5	150166795	150184558	1	CDX1	protein_coding
0.132531	novel transcript	12	63292625	63360037	-1	AC026116.1	lincRNA
0.132514	novel transcript	6	3904920	3911979	-1	AL590004.3	lincRNA
0.132487	leucine rich repeat containing 66 [Source:HGNC Symbol;Acc:HGNC:34299]	4	51993702	52017620	-1	LRRC66	protein_coding
0.132446	novel transcript	16	88087387	88087932	1	AC134312.3	lincRNA
0.132331	tsukushi, small leucine rich proteoglycan [Source:HGNC Symbol;Acc:HGNC:28850]	11	76782251	76798153	1	TSKU	protein_coding
0.132328	myosin heavy chain 14 [Source:HGNC Symbol;Acc:HGNC:23212]	19	50188186	50310544	1	MYH14	protein_coding
0.132249	gamma-glutamyltransferase 6 [Source:HGNC Symbol;Acc:HGNC:26891]	17	4556927	4560818	-1	GGT6	protein_coding
0.132246	novel transcript, antisense to USP43	17	9647020	9647660	-1	AC118755.1	antisense
0.131698	tetraspanin 31 [Source:HGNC Symbol;Acc:HGNC:10539]	12	57738013	57750219	1	TSPAN31	protein_coding
0.131599	Golgin subfamily A member 6 pseudogene	15	22770523	22776199	-1	AC011767.1	transcribed_unprocessed_pseudogene
0.131496	annexin A9 [Source:HGNC Symbol;Acc:HGNC:547]	1	150982249	150995634	1	ANXA9	protein_coding
0.131464	major histocompatibility complex, class I, H (pseudogene) [Source:HGNC Symbol;Acc:HGNC:4965]	6	29887752	29890482	1	HLA-H	unprocessed_pseudogene
0.131403		3	32045873	32045979	1	RF00019	misc_RNA
0.13132	novel transcript	2	20499571	20501311	-1	AC012065.1	lincRNA
0.131117	microRNA 5700 [Source:HGNC Symbol;Acc:HGNC:43521]	12	94561789	94561859	1	MIR5700	miRNA
0.130812	acyl-CoA synthetase medium-chain family member 1 (ACSM1) pseudogene	10	80233664	80245367	1	AL513174.1	unprocessed_pseudogene
0.130739	urotensin 2B [Source:HGNC Symbol;Acc:HGNC:30894]	3	191267168	191330536	-1	UTS2B	protein_coding
0.130508	novel transcript, sense overlapping LSP1	11	1864177	1866667	1	AC051649.1	sense_overlapping
0.130475	microRNA 1260b [Source:HGNC Symbol;Acc:HGNC:38258]	11	96341438	96341526	1	MIR1260B	miRNA
0.130361	telomeric repeat binding factor (NIMA-interacting) 1 (TERF1) pseudogene	18	12040101	12040300	-1	AP001542.1	processed_pseudogene
0.130266	novel transcript	12	132593031	132593698	-1	AC131212.1	lincRNA
0.130151	novel transcript	8	93733216	93734022	1	AC010834.1	antisense
0.129997	long intergenic non-protein coding RNA 955 [Source:HGNC Symbol;Acc:HGNC:26644]	4	3576869	3590711	1	LINC00955	processed_transcript
0.1299	ribosomal protein, large, P1 (RPLP1) pseudogene	19	53775599	53775882	1	AC008753.1	processed_pseudogene
0.129802	trefoil factor 3 [Source:HGNC Symbol;Acc:HGNC:11757]	21	42311667	42315651	-1	TFF3	protein_coding
0.129726	myocyte enhancer factor 2A pseudogene 1 [Source:HGNC Symbol;Acc:HGNC:6994]	1	179447578	179448440	-1	MEF2AP1	processed_pseudogene
0.129713	ribosomal protein S20 (RPS20) pseudogene	12	7994770	7995084	-1	AC006511.1	unprocessed_pseudogene
0.129636	novel transcript	2	136077892	136078513	1	AC068492.1	lincRNA
0.129381	novel transcript	8	23084355	23103558	1	AC107959.4	lincRNA
0.129381	novel protein	8	23084403	23115536	1	AC107959.5	protein_coding
0.12935	novel transcript	7	16593626	16594224	-1	AC005014.2	lincRNA
0.129276	MT-ND1 pseudogene 19 [Source:HGNC Symbol;Acc:HGNC:42094]	4	92702345	92702659	1	MTND1P19	processed_pseudogene
0.12915	long intergenic non-protein coding RNA 857 [Source:HGNC Symbol;Acc:HGNC:45114]	10	80207710	80219657	1	LINC00857	lincRNA
0.129136	novel transcript	5	67268022	67270182	1	AC010420.1	lincRNA
0.12912	microRNA 4513 [Source:HGNC Symbol;Acc:HGNC:41855]	15	74788672	74788757	-1	MIR4513	miRNA
0.129072	laminin receptor 1 (67kD, ribosomal protein SA) (LAMR1) pseudogene	9	1977784	1978547	-1	AL591644.1	processed_pseudogene
0.129072	SWI/SNF related, matrix associated, actin dependent regulator of chromatin, subfamily a, member 2 [Source:HGNC Symbol;Acc:HGNC:11098]	9	1980290	2193624	1	SMARCA2	protein_coding
0.128821	STARD13 antisense RNA [Source:HGNC Symbol;Acc:HGNC:40873]	13	33180401	33281584	1	STARD13-AS	processed_transcript
0.128629	acyl-CoA oxidase 2 [Source:HGNC Symbol;Acc:HGNC:120]	3	58505136	58537283	-1	ACOX2	protein_coding
0.128593		2	216351403	216351504	1	RF00019	misc_RNA
0.128575	microRNA 629 [Source:HGNC Symbol;Acc:HGNC:32885]	15	70079372	70079468	-1	MIR629	miRNA
0.128568	zinc finger protein pseudogene	7	132086266	132087992	1	AC105443.1	processed_pseudogene
0.128562	APOBEC1 complementation factor [Source:HGNC Symbol;Acc:HGNC:24086]	10	50799409	50885675	-1	A1CF	protein_coding
0.128556	BMF antisense RNA 1 [Source:HGNC Symbol;Acc:HGNC:53612]	15	40088832	40089386	1	BMF-AS1	antisense
0.128354	microRNA 4261 [Source:HGNC Symbol;Acc:HGNC:38272]	2	10192614	10192671	-1	MIR4261	miRNA
0.128257	PR/SET domain 7 [Source:HGNC Symbol;Acc:HGNC:9351]	16	90056566	90092072	-1	PRDM7	protein_coding
0.128144	protein kinase C delta [Source:HGNC Symbol;Acc:HGNC:9399]	3	53156009	53192717	1	PRKCD	protein_coding
0.128103	RNA, U6 small nuclear 414, pseudogene [Source:HGNC Symbol;Acc:HGNC:47377]	1	61816419	61816522	1	RNU6-414P	snRNA
0.128064	maltase-glucoamylase (alpha-glucosidase) (MGAM) pseudogene	12	39058028	39059933	-1	AC018448.1	unprocessed_pseudogene
0.12794	zinc finger CCCH-type containing 12D [Source:HGNC Symbol;Acc:HGNC:21175]	6	149446795	149485061	-1	ZC3H12D	protein_coding
0.127793	ITGA6 antisense RNA 1 [Source:HGNC Symbol;Acc:HGNC:40308]	2	172464262	172466022	-1	ITGA6-AS1	antisense
0.127773	carboxypeptidase N subunit 1 [Source:HGNC Symbol;Acc:HGNC:2312]	10	100042193	100081877	-1	CPN1	protein_coding
0.127659	cerebellin 3 precursor [Source:HGNC Symbol;Acc:HGNC:20146]	14	24426532	24430954	-1	CBLN3	protein_coding
0.127646	myelin regulatory factor like [Source:HGNC Symbol;Acc:HGNC:26316]	12	69825304	69959097	1	MYRFL	protein_coding
0.127423	novel transcript	2	207226949	207228308	1	AC007879.2	lincRNA
0.12741		3	110727021	110727121	1	RF00019	misc_RNA
0.127263	neuronal guanine nucleotide exchange factor [Source:HGNC Symbol;Acc:HGNC:7807]	2	232878701	233013256	-1	NGEF	protein_coding
0.127253	novel transcript	5	158175396	158200016	1	AC025437.4	lincRNA
0.127224	novel transcript	2	9103440	9105114	1	AC093904.2	processed_transcript
0.127028	novel transcript, sense intronic to ZBTB7A	19	4061615	4062749	-1	AC016586.1	sense_intronic
0.127007	pseudogene similar to part of citrate synthase CS	2	63717122	63717899	1	AC096664.1	processed_pseudogene
0.126956	novel transcript	17	14374139	14421026	1	AC022816.1	lincRNA
0.126916	novel transcript	9	97233201	97235014	1	AL590705.2	lincRNA
0.126895	novel transcript, antisense to KLK6, KLK7, KLK8 and KLK9	19	50968210	51012129	1	AC011483.1	antisense
0.126878	adenylate kinase 3 pseudogene 5 [Source:HGNC Symbol;Acc:HGNC:39064]	10	32944481	32944999	1	AK3P5	processed_pseudogene
0.126865	novel transcript	20	37338886	37344109	-1	AL034422.1	lincRNA
0.126861	leucine zipper transcription factor like 1 [Source:HGNC Symbol;Acc:HGNC:6741]	3	45823316	45916042	-1	LZTFL1	protein_coding
0.126816	novel transcript	8	81036964	81040831	1	AC022778.1	lincRNA
0.126792	Novel transcript, antisense to HRH1	3	11193439	11225877	-1	AC083855.2	antisense
0.12667	novel transcript	2	219685381	219737937	1	AC009502.1	lincRNA
0.12667	DnaJ (Hsp40) homolog, subfamily B, member 6 (DNAJB6) pseudogene	2	219684030	219684795	-1	AC009502.2	processed_pseudogene
0.126632	novel transcript	1	19814367	19819502	1	AL391883.1	antisense
0.126588	ribosomal protein L35a pseudogene 28 [Source:HGNC Symbol;Acc:HGNC:36480]	12	49863173	49863503	1	RPL35AP28	processed_pseudogene
0.126488	novel transcript	14	53169054	53883740	1	AL365295.1	processed_transcript
0.126433	novel acyl-CoA synthetase medium-chain family member pseudogene	16	20711473	20732990	1	AC004381.2	unprocessed_pseudogene
0.126426	novel transcript	11	12086891	12089441	1	AC124276.2	lincRNA
0.126365	novel transcript	1	202011370	202015657	1	AL691482.3	sense_intronic
0.126331	microRNA 5587 [Source:HGNC Symbol;Acc:HGNC:43508]	16	535316	535368	1	MIR5587	miRNA
0.12625	ret finger protein like 4A pseudogene 6 [Source:HGNC Symbol;Acc:HGNC:45142]	22	29432944	29435005	1	RFPL4AP6	unprocessed_pseudogene
0.126075	novel transcript	6	134520163	134673960	-1	AL078590.3	lincRNA
0.125903		3	139388277	139388364	1	RF00026	snRNA
0.125627	novel transcript	21	14761710	14763090	-1	AF127936.1	lincRNA
0.125617	novel protein	8	22589274	22602084	1	AC037459.1	protein_coding
0.125388	microRNA 141 [Source:HGNC Symbol;Acc:HGNC:31528]	12	6964097	6964191	1	MIR141	miRNA
0.125339	exosome component 3 pseudogene 2 [Source:HGNC Symbol;Acc:HGNC:33990]	19	7813615	7814425	-1	EXOSC3P2	processed_pseudogene
0.125249	novel transcript	6	169286534	169289216	-1	BX322234.2	lincRNA
0.125211	NLR family pyrin domain containing 6 [Source:HGNC Symbol;Acc:HGNC:22944]	11	278365	285359	1	NLRP6	protein_coding
0.125168	long intergenic non-protein coding RNA 1701 [Source:HGNC Symbol;Acc:HGNC:52489]	1	189775465	189814918	1	LINC01701	lincRNA
0.125057	long intergenic non-protein coding RNA 1779 [Source:HGNC Symbol;Acc:HGNC:52569]	1	116164284	116166241	1	LINC01779	lincRNA
0.125054	novel transcript	1	31842019	31855568	-1	AL354919.1	lincRNA
0.125025	ROS proto-oncogene 1, receptor tyrosine kinase [Source:HGNC Symbol;Acc:HGNC:10261]	6	117288300	117425855	-1	ROS1	protein_coding
0.12499	LIM and calponin homology domains 1 [Source:HGNC Symbol;Acc:HGNC:29191]	4	41359607	41700044	1	LIMCH1	protein_coding
0.124819	novel transcript	1	230258694	230268483	-1	AL136988.2	antisense
0.124766	ribosomal protein L18a (RPL18A) pseudogene	8	99804159	99804341	-1	AC018442.3	processed_pseudogene
0.124752	kallikrein 1 [Source:HGNC Symbol;Acc:HGNC:6357]	19	50819146	50823787	-1	KLK1	protein_coding
0.124682	novel transcript	17	63430468	63432211	-1	AC005828.4	lincRNA
0.124572	ribosomal protein L7a pseudogene 58 [Source:HGNC Symbol;Acc:HGNC:36586]	11	29725764	29726565	1	RPL7AP58	processed_pseudogene
0.124555	polycystin 1 like 3, transient receptor potential channel interacting [Source:HGNC Symbol;Acc:HGNC:21716]	16	71929538	71999978	-1	PKD1L3	protein_coding
0.124419	novel transcript	2	60495686	60499964	1	AC009970.1	antisense
0.124305	novel transcript, antisense to RBBP8NL	20	62427827	62447621	1	AL121832.1	antisense
0.124272	novel transcript	11	67886477	67906350	1	AP003716.1	lincRNA
0.124253	microRNA 194-1 [Source:HGNC Symbol;Acc:HGNC:31564]	1	220118157	220118241	-1	MIR194-1	miRNA
0.124253	microRNA 215 [Source:HGNC Symbol;Acc:HGNC:31592]	1	220117853	220117962	-1	MIR215	miRNA
0.124189	heat shock protein family D (Hsp60) member 1 pseudogene 10 [Source:HGNC Symbol;Acc:HGNC:35131]	6	87298772	87300447	1	HSPD1P10	processed_pseudogene
0.124141	small nucleolar RNA, C/D box 71 [Source:HGNC Symbol;Acc:HGNC:32732]	16	71758402	71758487	-1	SNORD71	snoRNA
0.124089	novel transcript	12	121797511	121801972	1	AC084018.1	lincRNA
0.124057	tubulin beta 8 class VIII pseudogene 7 [Source:HGNC Symbol;Acc:HGNC:42345]	16	90093154	90096354	1	TUBB8P7	transcribed_unprocessed_pseudogene
0.123849	meprin A subunit alpha [Source:HGNC Symbol;Acc:HGNC:7015]	6	46793389	46839782	1	MEP1A	protein_coding
0.123503	chromosome 12 open reading frame 74 [Source:HGNC Symbol;Acc:HGNC:27887]	12	92702843	92772455	1	C12orf74	protein_coding
0.123422	SH3 and SYLF domain containing 1 [Source:HGNC Symbol;Acc:HGNC:29546]	2	217730	266398	-1	SH3YL1	protein_coding
0.123275		5	79562745	79562846	-1	RF00019	misc_RNA
0.123117	interleukin 17 receptor E like [Source:HGNC Symbol;Acc:HGNC:33808]	22	49994513	50012659	-1	IL17REL	protein_coding
0.123078	cytochrome c, somatic pseudogene 5 [Source:HGNC Symbol;Acc:HGNC:24416]	1	244598391	244598687	-1	CYCSP5	processed_pseudogene
0.123034	ribosomal protein L34 pseudogene 18 [Source:HGNC Symbol;Acc:HGNC:35968]	8	93957338	93957691	-1	RPL34P18	processed_pseudogene
0.123027	NADH:ubiquinone oxidoreductase subunit A3 pseudogene 2 [Source:HGNC Symbol;Acc:HGNC:45051]	11	68488609	68488840	-1	NDUFA3P2	processed_pseudogene
0.123022	homeobox A9 [Source:HGNC Symbol;Acc:HGNC:5109]	7	27162438	27175180	-1	HOXA9	protein_coding
0.122856	neurexophilin and PC-esterase domain family member 2 [Source:HGNC Symbol;Acc:HGNC:26331]	11	114678386	114707069	1	NXPE2	protein_coding
0.122854	C1D nuclear receptor corepressor pseudogene 4 [Source:HGNC Symbol;Acc:HGNC:38028]	10	80040621	80041044	-1	C1DP4	processed_pseudogene
0.122831	long intergenic non-protein coding RNA 1010 [Source:HGNC Symbol;Acc:HGNC:48978]	6	134437716	134504581	1	LINC01010	lincRNA
0.122817	RNA, U6 small nuclear 144, pseudogene [Source:HGNC Symbol;Acc:HGNC:47107]	8	137105352	137105458	1	RNU6-144P	snRNA
0.122749	ribosomal protein L10a pseudogene 1 [Source:HGNC Symbol;Acc:HGNC:19813]	14	103412119	103412761	-1	RPL10AP1	processed_pseudogene
0.122582	peptidase inhibitor 3 [Source:HGNC Symbol;Acc:HGNC:8947]	20	45174902	45176544	1	PI3	protein_coding
0.122559	neurotrophin 4 (NTF4) pseudogene	19	49042174	49042731	1	AC008687.5	unprocessed_pseudogene
0.122465	retinol dehydrogenase 5 [Source:HGNC Symbol;Acc:HGNC:9940]	12	55720367	55724705	1	RDH5	protein_coding
0.122439	microRNA 429 [Source:HGNC Symbol;Acc:HGNC:13784]	1	1169005	1169087	1	MIR429	miRNA
0.122371	caspase 4 [Source:HGNC Symbol;Acc:HGNC:1505]	11	104942866	104969366	-1	CASP4	protein_coding
0.122281	pseudogene similar to part of RAB18 (RAB18, member RAS oncogene family)	10	32111644	32111789	-1	AL161932.1	processed_pseudogene
0.122012	mitochondrial ribosomal protein L48 [Source:HGNC Symbol;Acc:HGNC:16653]	11	73787316	73865133	1	MRPL48	protein_coding
0.121982	microRNA 3646 [Source:HGNC Symbol;Acc:HGNC:38935]	20	44408120	44408203	1	MIR3646	miRNA
0.121942	RNA, U2 small nuclear 19, pseudogene [Source:HGNC Symbol;Acc:HGNC:48512]	1	205566716	205566799	1	RNU2-19P	snRNA
0.121908	carbonic anhydrase 9 [Source:HGNC Symbol;Acc:HGNC:1383]	9	35673918	35681159	1	CA9	protein_coding
0.121893	microRNA 922 [Source:HGNC Symbol;Acc:HGNC:33672]	3	197674496	197674576	-1	MIR922	miRNA
0.121778	transmembrane and immunoglobulin domain containing 1 [Source:HGNC Symbol;Acc:HGNC:32431]	17	30316333	30334059	-1	TMIGD1	protein_coding
0.12175	novel transcript	2	230908852	230910102	1	AC012507.1	antisense
0.121686	atonal bHLH transcription factor 8 [Source:HGNC Symbol;Acc:HGNC:24126]	2	85751344	85791383	1	ATOH8	protein_coding
0.121673	butyrophilin like 8 [Source:HGNC Symbol;Acc:HGNC:26131]	5	180899077	180950906	1	BTNL8	protein_coding
0.121664	tubulointerstitial nephritis antigen [Source:HGNC Symbol;Acc:HGNC:14599]	6	54307859	54390142	1	TINAG	protein_coding
0.121643	novel transcript, antisense to WWOX	16	78495926	78506568	-1	AC046158.1	antisense
0.121614	small nucleolar RNA, C/D box 70B [Source:HGNC Symbol;Acc:HGNC:52233]	2	202278108	202278192	1	SNORD70B	snoRNA
0.121498	RNA, U6 small nuclear 178, pseudogene [Source:HGNC Symbol;Acc:HGNC:47141]	8	28416448	28416551	1	RNU6-178P	snRNA
0.121459	novel transcript	5	176124210	176131461	-1	AC139491.4	lincRNA
0.121414		11	65423960	65424118	1	RF01957	misc_RNA
0.121341	immunoglobulin lambda constant 7 [Source:HGNC Symbol;Acc:HGNC:5861]	22	22922594	22923034	1	IGLC7	IG_C_gene
0.121263	heat shock protein 90 beta family member 2, pseudogene [Source:HGNC Symbol;Acc:HGNC:12099]	15	99257632	99260015	1	HSP90B2P	processed_pseudogene
0.121137	C-C motif chemokine ligand 28 [Source:HGNC Symbol;Acc:HGNC:17700]	5	43376645	43412391	-1	CCL28	protein_coding
0.121078	ETS homologous factor [Source:HGNC Symbol;Acc:HGNC:3246]	11	34621093	34661057	1	EHF	protein_coding
0.121053	novel transcript, sense overlapping EXOC3L4	14	103094723	103098885	1	AL161669.1	sense_overlapping
0.120906	klotho beta [Source:HGNC Symbol;Acc:HGNC:15527]	4	39406930	39451533	1	KLB	protein_coding
0.120781	novel transcript	2	81983272	82005700	-1	AC079896.1	lincRNA
0.120771	small nucleolar RNA, H/ACA box 9B [Source:HGNC Symbol;Acc:HGNC:52223]	12	123616708	123616840	1	SNORA9B	snoRNA
0.120756	mab-21 like 3 [Source:HGNC Symbol;Acc:HGNC:26787]	1	116111755	116135240	1	MAB21L3	protein_coding
0.120699	SRC proto-oncogene, non-receptor tyrosine kinase [Source:HGNC Symbol;Acc:HGNC:11283]	20	37344685	37406050	1	SRC	protein_coding
0.120599	zinc finger protein 696 [Source:HGNC Symbol;Acc:HGNC:25872]	8	143289676	143298061	1	ZNF696	protein_coding
0.120586	BCAS2, pre-mRNA processing factor pseudogene 1 [Source:HGNC Symbol;Acc:HGNC:39594]	11	83132056	83134737	1	BCAS2P1	processed_pseudogene
0.120585	novel transcript	1	1169357	1170343	1	AL390719.2	lincRNA
0.120309	carcinoembryonic antigen related cell adhesion molecule pseudogene 5 [Source:HGNC Symbol;Acc:HGNC:1827]	19	42654200	42669076	1	CEACAMP5	unprocessed_pseudogene
0.12013	novel transcript, antisense to SAPCD2	9	137057663	137062461	1	AL807752.2	antisense
0.120064	mago homolog 2, pseudogene [Source:HGNC Symbol;Acc:HGNC:30148]	17	10716002	10716511	-1	MAGOH2P	transcribed_processed_pseudogene
0.120043	olfactory receptor family 2 subfamily A member 12 [Source:HGNC Symbol;Acc:HGNC:15082]	7	144086278	144098953	1	OR2A12	protein_coding
0.120035	novel transcript	16	1294551	1299166	-1	AC120498.4	lincRNA
0.119654	neuronal differentiation 2 [Source:HGNC Symbol;Acc:HGNC:7763]	17	39603536	39609777	-1	NEUROD2	protein_coding
0.119597	proteasome 26S subunit, ATPase 1 pseudogene 7 [Source:HGNC Symbol;Acc:HGNC:39782]	3	161328924	161330238	-1	PSMC1P7	processed_pseudogene
0.119593	arylacetamide deacetylase pseudogene 1 [Source:HGNC Symbol;Acc:HGNC:50305]	3	151770428	151784894	1	AADACP1	transcribed_unprocessed_pseudogene
0.119592	DNMBP antisense RNA 1 [Source:HGNC Symbol;Acc:HGNC:20431]	10	99927010	99958381	1	DNMBP-AS1	antisense
0.11947	phospholipase A2, group X (PLA2G10) pseudogene	16	29053732	29108108	-1	AC009093.3	transcribed_unprocessed_pseudogene
0.119446	peptidase M20 domain containing 1 [Source:HGNC Symbol;Acc:HGNC:26518]	1	205828025	205850132	-1	PM20D1	protein_coding
0.11936	TM4SF1 antisense RNA 1 [Source:HGNC Symbol;Acc:HGNC:40587]	3	149377778	149386583	1	TM4SF1-AS1	antisense
0.119246	MyoD family inhibitor [Source:HGNC Symbol;Acc:HGNC:6967]	6	41636882	41654246	1	MDFI	protein_coding
0.119137	RNA, 7SK small nuclear pseudogene 214 [Source:HGNC Symbol;Acc:HGNC:45938]	22	37055033	37055347	-1	RN7SKP214	misc_RNA
0.11911	RNA, U6 small nuclear 390, pseudogene [Source:HGNC Symbol;Acc:HGNC:47353]	5	157579497	157579599	1	RNU6-390P	snRNA
0.119104	novel transcript	5	132817248	132818000	-1	AC004775.1	lincRNA
0.11909	doublecortin domain containing 2B [Source:HGNC Symbol;Acc:HGNC:32576]	1	32209094	32216196	1	DCDC2B	protein_coding
0.118996	novel transcript	8	8555738	8560965	-1	AC114550.2	lincRNA
0.118828	somatostatin receptor 3 [Source:HGNC Symbol;Acc:HGNC:11332]	22	37204237	37212477	-1	SSTR3	protein_coding
0.118821	Novel transcript, antisense to SH2D3C	9	127754534	127760560	1	AL162586.2	antisense
0.118788	gamma-glutamyltransferase family pseudogene	20	23980585	23980734	-1	AL133466.1	unprocessed_pseudogene
0.118741	novel transcript	16	88079161	88087383	-1	AC134312.4	lincRNA
0.118647	long intergenic non-protein coding RNA 2478 [Source:HGNC Symbol;Acc:HGNC:53446]	2	160257718	160271880	-1	LINC02478	lincRNA
0.118647	novel transcript	2	160141981	160271888	-1	AC092153.1	processed_transcript
0.118597	sorcin [Source:HGNC Symbol;Acc:HGNC:11292]	7	88205118	88226993	-1	SRI	protein_coding
0.118561	Rho family GTPase 3 [Source:HGNC Symbol;Acc:HGNC:671]	2	150468195	150539011	-1	RND3	protein_coding
0.118245	novel transcript	5	34651457	34651888	-1	AC025754.2	lincRNA
0.118051	microRNA 200c [Source:HGNC Symbol;Acc:HGNC:31580]	12	6963699	6963766	1	MIR200C	miRNA
0.117976	apolipoprotein A2 [Source:HGNC Symbol;Acc:HGNC:601]	1	161222292	161223631	-1	APOA2	protein_coding
0.117875	novel transcript	20	16580258	16580622	1	AL049794.2	lincRNA
0.117717	BCAR1, Cas family scaffold protein [Source:HGNC Symbol;Acc:HGNC:971]	16	75228181	75268053	-1	BCAR1	protein_coding
0.117703	novel transcript	1	204603035	204616565	1	AL512306.3	antisense
0.117585	calcium/calmodulin dependent protein kinase kinase 2 [Source:HGNC Symbol;Acc:HGNC:1470]	12	121237675	121298308	-1	CAMKK2	protein_coding
0.117084	keratin 8 [Source:HGNC Symbol;Acc:HGNC:6446]	12	52897187	52949954	-1	KRT8	protein_coding
0.1169	ribosomal protein L39 pseudogene 38 [Source:HGNC Symbol;Acc:HGNC:36935]	19	18285343	18285495	-1	RPL39P38	processed_pseudogene
0.116852	LHFPL3 antisense RNA 2 [Source:HGNC Symbol;Acc:HGNC:44106]	7	104894628	104926645	-1	LHFPL3-AS2	processed_transcript
0.116685	GALNT8 antisense upstream 1 [Source:HGNC Symbol;Acc:HGNC:53880]	12	4700417	4720102	-1	GAU1	lincRNA
0.116593	enhancer of zeste 2 polycomb repressive complex 2 subunit pseudogene 1 [Source:HGNC Symbol;Acc:HGNC:39918]	21	35599732	35600022	-1	EZH2P1	processed_pseudogene
0.116586	novel transcript	17	35403837	35404373	-1	AC060766.4	lincRNA
0.116553	mRNA turnover 4 homolog (S. cerevisiae) (MRTO4) pseudogene	18	13139780	13140489	-1	AP001357.2	processed_pseudogene
0.116497	liprin-beta-1-like (PPFIBP1) pseudogene	12	27121910	27147664	1	AC092747.2	unprocessed_pseudogene
0.116424	novel transcript	17	40012226	40014705	-1	AC090844.3	lincRNA
0.116424	colony stimulating factor 3 [Source:HGNC Symbol;Acc:HGNC:2438]	17	40015361	40017813	1	CSF3	protein_coding
0.116298	glucosylceramidase beta 3 (gene/pseudogene) [Source:HGNC Symbol;Acc:HGNC:19069]	4	22692914	22819575	1	GBA3	polymorphic_pseudogene
0.116219	PDZK1 interacting protein 1 [Source:HGNC Symbol;Acc:HGNC:16887]	1	47183582	47191044	-1	PDZK1IP1	protein_coding
0.116174	myotubularin related protein 11 [Source:HGNC Symbol;Acc:HGNC:24307]	1	149928651	149936879	-1	MTMR11	protein_coding
0.116014	novel transcript	17	35188522	35191343	1	AC022916.2	processed_transcript
0.116006	long intergenic non-protein coding RNA 989 [Source:HGNC Symbol;Acc:HGNC:48918]	4	79492416	79576460	1	LINC00989	lincRNA
0.115941	long intergenic non-protein coding RNA 2535 [Source:HGNC Symbol;Acc:HGNC:53569]	6	85387219	85390186	-1	LINC02535	lincRNA
0.115848	adhesion G protein-coupled receptor G1 [Source:HGNC Symbol;Acc:HGNC:4512]	16	57610652	57665580	1	ADGRG1	protein_coding
0.115701	gasdermin B [Source:HGNC Symbol;Acc:HGNC:23690]	17	39904595	39919854	-1	GSDMB	protein_coding
0.115362	DEAD/H-box helicase 11 like 1 [Source:HGNC Symbol;Acc:HGNC:37102]	1	11869	14409	1	DDX11L1	transcribed_unprocessed_pseudogene
0.115166	alkaline phosphatase, intestinal [Source:HGNC Symbol;Acc:HGNC:437]	2	232456125	232460753	1	ALPI	protein_coding
0.115123	novel transcript, antisense to C16orf53 and MVP	16	29808636	29821252	-1	AC009133.1	antisense
0.115123	novel transcript, antisense to DNAI2	17	74307210	74309790	-1	AC103809.1	antisense
0.114986	small integral membrane protein 31 [Source:HGNC Symbol;Acc:HGNC:49638]	4	164754064	164803795	1	SMIM31	protein_coding
0.114964	novel transcript	16	31043150	31049868	1	AC135050.3	lincRNA
0.114913	novel transcript, antisense to CXCR5	11	118885841	118887742	-1	AP004609.1	antisense
0.114894	chromosome 19 open reading frame 33 [Source:HGNC Symbol;Acc:HGNC:16668]	19	38304164	38305006	1	C19orf33	protein_coding
0.114826	engulfment and cell motility 3 [Source:HGNC Symbol;Acc:HGNC:17289]	16	67199111	67204029	1	ELMO3	protein_coding
0.114774	novel transcript	14	24139445	24140444	1	AL136295.2	lincRNA
0.114727	novel transcript, antisense to PHB2	12	6964949	6965382	1	U47924.1	antisense
0.114697	olfactory receptor family 7 subfamily E member 154 pseudogene [Source:HGNC Symbol;Acc:HGNC:31309]	8	7705182	7706113	-1	OR7E154P	unprocessed_pseudogene
0.11467	long intergenic non-protein coding RNA 1101 [Source:HGNC Symbol;Acc:HGNC:25923]	2	120464335	120466218	-1	LINC01101	TEC
0.114591	ankyrin repeat and sterile alpha motif domain containing 4B [Source:HGNC Symbol;Acc:HGNC:26795]	16	21233699	21253850	1	ANKS4B	protein_coding
0.114354	breakpoint cluster region pseudogene 3 [Source:HGNC Symbol;Acc:HGNC:1016]	22	24632915	24650012	1	BCRP3	processed_transcript
0.114352	ribosomal protein L35a (RPL35A) pseudogene	1	164921318	164921629	-1	AL390119.1	processed_pseudogene
0.114183	family with sequence similarity 136 member B, pseudogene [Source:HGNC Symbol;Acc:HGNC:21110]	6	3045384	3045800	1	FAM136BP	processed_pseudogene
0.114027	microRNA 1224 [Source:HGNC Symbol;Acc:HGNC:33923]	3	184241405	184241489	1	MIR1224	miRNA
0.113931	novel transcript	8	100337595	100350707	1	AP001574.1	lincRNA
0.113931	ring finger protein 19A, RBR E3 ubiquitin protein ligase [Source:HGNC Symbol;Acc:HGNC:13432]	8	100257060	100336218	-1	RNF19A	protein_coding
0.113855	novel transcript	5	33008934	33025724	1	AC034223.1	lincRNA
0.11376	aldo-keto reductase family 1 member C1 [Source:HGNC Symbol;Acc:HGNC:384]	10	4963253	4983283	1	AKR1C1	protein_coding
0.113696	microRNA 4439 [Source:HGNC Symbol;Acc:HGNC:41622]	2	225010461	225010540	-1	MIR4439	miRNA
0.113663	novel transcript	14	74614693	74616647	-1	AC013451.2	lincRNA
0.113556	protein tyrosine phosphatase, receptor type H [Source:HGNC Symbol;Acc:HGNC:9672]	19	55181247	55209506	-1	PTPRH	protein_coding
0.113549	microRNA 3176 [Source:HGNC Symbol;Acc:HGNC:38345]	16	543277	543366	1	MIR3176	miRNA
0.113549	ubinuclein 2 [Source:HGNC Symbol;Acc:HGNC:21931]	7	139230356	139308236	1	UBN2	protein_coding
0.113513	septin 12 [Source:HGNC Symbol;Acc:HGNC:26348]	16	4777669	4788521	-1	2019-09-12	protein_coding
0.113365	novel transcript, antisense to RASGRF1	15	78978889	78985926	1	AC011944.1	antisense
0.113347	galectin 8 [Source:HGNC Symbol;Acc:HGNC:6569]	1	236518000	236552981	1	LGALS8	protein_coding
0.113305	novel transcript	12	124513222	124514813	1	AC073592.1	lincRNA
0.113251	myosin XVI [Source:HGNC Symbol;Acc:HGNC:29822]	13	108596152	109208005	1	MYO16	protein_coding
0.113175	MIR200C and MIR141 host gene [Source:HGNC Symbol;Acc:HGNC:53161]	12	6963246	6964447	1	MIR200CHG	lincRNA
0.113115	matrix metallopeptidase 1 [Source:HGNC Symbol;Acc:HGNC:7155]	11	102789919	102798160	-1	MMP1	protein_coding
0.112984	ribosomal protein S27a pseudogene 3 [Source:HGNC Symbol;Acc:HGNC:16538]	20	37049254	37049707	1	RPS27AP3	processed_pseudogene
0.112978	KIAA1614 antisense RNA 1 [Source:HGNC Symbol;Acc:HGNC:50644]	1	180949699	180954887	-1	KIAA1614-AS1	antisense
0.112945	ataxin 1-like (ATXN1L) pseudogene	10	73740538	73740823	-1	AC022400.4	processed_pseudogene
0.112788	aurora kinase A interacting protein 1 (AURKAIP1) pseudogene	5	17306381	17306960	1	AC026785.1	processed_pseudogene
0.112595	pleckstrin homology like domain family B member 2 [Source:HGNC Symbol;Acc:HGNC:29573]	3	111732497	111976517	1	PHLDB2	protein_coding
0.112455	FXYD domain containing ion transport regulator 4 [Source:HGNC Symbol;Acc:HGNC:4028]	10	43371636	43376335	1	FXYD4	protein_coding
0.112354	novel transcript, antisense to ZNF608	5	124707827	124710737	1	AC112196.1	antisense
0.112173	ST6 N-acetylgalactosaminide alpha-2,6-sialyltransferase 1 [Source:HGNC Symbol;Acc:HGNC:23614]	17	76624761	76643786	-1	ST6GALNAC1	protein_coding
0.112171	apolipoprotein D [Source:HGNC Symbol;Acc:HGNC:612]	3	195568705	195584033	-1	APOD	protein_coding
0.11208	G protein nucleolar 3 [Source:HGNC Symbol;Acc:HGNC:29931]	3	52681156	52694497	1	GNL3	protein_coding
0.112076	novel transcript	6	53930022	53997667	1	AL033384.1	lincRNA
0.112058	novel transcript, antisense to B3GNT8	19	41425359	41426237	1	AC011462.3	antisense
0.112057	novel transcript, antisense to PDK2	17	50100704	50101920	-1	AC002401.2	antisense
0.111965	HNF1 homeobox A [Source:HGNC Symbol;Acc:HGNC:11621]	12	120978543	121002512	1	HNF1A	protein_coding
0.111954	novel transcript	14	57066260	57112660	-1	AL391152.1	lincRNA
0.111857	novel transcript	4	128582999	128601407	-1	AC078850.2	lincRNA
0.111852	novel transcript	12	121391962	121399859	1	AC048337.1	lincRNA
0.111847	cytochrome P450 family 4 subfamily F member 12 [Source:HGNC Symbol;Acc:HGNC:18857]	19	15672757	15697174	1	CYP4F12	protein_coding
0.111818	solute carrier family 7 member 9 [Source:HGNC Symbol;Acc:HGNC:11067]	19	32830509	32869767	-1	SLC7A9	protein_coding
0.111799	fucosyltransferase 3 (Lewis blood group) [Source:HGNC Symbol;Acc:HGNC:4014]	19	5842888	5851474	-1	FUT3	protein_coding
0.111748	angiogenic factor with G-patch and FHA domains 1 pseudogene 10 [Source:HGNC Symbol;Acc:HGNC:51747]	20	29430723	29432913	1	AGGF1P10	processed_pseudogene
0.111736	spermatogenesis associated 12 [Source:HGNC Symbol;Acc:HGNC:23221]	3	57060664	57075432	1	SPATA12	protein_coding
0.111687	fucosyltransferase 8 [Source:HGNC Symbol;Acc:HGNC:4019]	14	65410592	65744121	1	FUT8	protein_coding
0.1116	ribosomal protein L37 (RPL37) pseudogene	4	40491733	40492024	1	AC098869.1	processed_pseudogene
0.111582	novel transcript	2	219645090	219645631	1	AC009955.2	lincRNA
0.11158	novel transcript	17	35400878	35403006	-1	AC060766.6	lincRNA
0.111545	novel transcript	2	126308510	126343992	1	AC023347.1	lincRNA
0.111505	novel transcript	4	183094423	183095056	-1	AC019193.2	lincRNA
0.111447	microRNA 6127 [Source:HGNC Symbol;Acc:HGNC:50163]	1	22633258	22633366	-1	MIR6127	miRNA
0.111284	MT-CO2 pseudogene 12 [Source:HGNC Symbol;Acc:HGNC:52028]	1	632757	633438	1	MTCO2P12	unprocessed_pseudogene
0.11097	cytochrome c, somatic pseudogene 2 [Source:HGNC Symbol;Acc:HGNC:24410]	15	41108878	41109178	1	CYCSP2	processed_pseudogene
0.11093	long intergenic non-protein coding RNA 1979 [Source:HGNC Symbol;Acc:HGNC:52807]	17	79915252	79926725	-1	LINC01979	lincRNA
0.110908	COL4A2 antisense RNA 1 [Source:HGNC Symbol;Acc:HGNC:40156]	13	110502575	110508179	-1	COL4A2-AS1	antisense
0.110787	RNA, 7SL, cytoplasmic 429, pseudogene [Source:HGNC Symbol;Acc:HGNC:46445]	15	74072454	74072676	-1	RN7SL429P	misc_RNA
0.110729	novel transcript	1	235942553	235943805	-1	AL139161.2	lincRNA
0.11072	germinal center associated signaling and motility like [Source:HGNC Symbol;Acc:HGNC:29583]	1	247507058	247577690	1	GCSAML	protein_coding
0.110708	RNA, 7SL, cytoplasmic 718, pseudogene [Source:HGNC Symbol;Acc:HGNC:46734]	19	41190927	41191229	-1	RN7SL718P	misc_RNA
0.110678	small nucleolar RNA, C/D box 33 [Source:HGNC Symbol;Acc:HGNC:10160]	19	49490615	49490699	1	SNORD33	snoRNA
0.110605	novel transcript	12	9240406	9261050	1	AC010175.1	lincRNA
0.110605	microRNA 1244-3 [Source:HGNC Symbol;Acc:HGNC:38390]	12	9239467	9239551	-1	MIR1244-3	miRNA
0.110605	prothymosin alpha pseudogene 4 [Source:HGNC Symbol;Acc:HGNC:9627]	12	9239986	9240331	-1	PTMAP4	processed_pseudogene
0.110507	MT-ND2 pseudogene 23 [Source:HGNC Symbol;Acc:HGNC:42124]	2	211777206	211777856	1	MTND2P23	processed_pseudogene
0.110497	major facilitator superfamily domain containing 6 like [Source:HGNC Symbol;Acc:HGNC:26656]	17	8797162	8799349	-1	MFSD6L	protein_coding
0.110425	regenerating family member 1 alpha [Source:HGNC Symbol;Acc:HGNC:9951]	2	79120362	79123409	1	REG1A	protein_coding
0.110409	family with sequence similarity 151, member A (FAM151A) pseudogene	3	194755589	194757422	1	AC090505.1	processed_pseudogene
0.110349	ribosomal protein L35a (RPL35A) pseudogene	3	42469640	42469879	1	AC092047.1	processed_pseudogene
0.110327	kallikrein related peptidase 11 [Source:HGNC Symbol;Acc:HGNC:6359]	19	51022216	51028039	-1	KLK11	protein_coding
0.110088	novel transcript	15	60073554	60118320	-1	AC009654.1	lincRNA
0.110069	UDP-GlcNAc:betaGal beta-1,3-N-acetylglucosaminyltransferase 10 (putative) [Source:HGNC Symbol;Acc:HGNC:53652]	9	120792403	120799918	1	B3GNT10	protein_coding
0.109995	long intergenic non-protein coding RNA 1091 [Source:HGNC Symbol;Acc:HGNC:27721]	4	123650267	123930406	1	LINC01091	lincRNA
0.109961	novel transcript, antisense to CD97	19	14402717	14408723	-1	AC008569.1	antisense
0.109956	phospholipase A2 group IIA [Source:HGNC Symbol;Acc:HGNC:9031]	1	19975431	19980416	-1	PLA2G2A	protein_coding
0.109587	novel transcript	8	55893595	55895739	1	AC018607.1	sense_intronic
0.109524	clarin 1 [Source:HGNC Symbol;Acc:HGNC:12605]	3	150926163	150972999	-1	CLRN1	protein_coding
0.109456	small integral membrane protein 22 [Source:HGNC Symbol;Acc:HGNC:48329]	16	4788397	4796491	1	SMIM22	protein_coding
0.109451	microRNA 6748 [Source:HGNC Symbol;Acc:HGNC:50141]	11	62789815	62789885	1	MIR6748	miRNA
0.109415	transmembrane protein 238 like [Source:HGNC Symbol;Acc:HGNC:44356]	17	10794913	10804099	-1	TMEM238L	protein_coding
0.109403	novel transcript	22	32141267	32143272	1	Z83839.2	lincRNA
0.109397	recombination signal binding protein for immunoglobulin kappa J region [Source:HGNC Symbol;Acc:HGNC:5724]	4	26163455	26435131	1	RBPJ	protein_coding
0.109324	novel protein	6	42155426	42163439	1	AL096814.1	protein_coding
0.109324	guanylate cyclase activator 1A [Source:HGNC Symbol;Acc:HGNC:4678]	6	42155406	42180056	1	GUCA1A	protein_coding
0.109317	novel transcript, antisense to FAM153A	5	177782197	177794396	1	AC140125.2	antisense
0.109316	cell death inducing DFFA like effector c [Source:HGNC Symbol;Acc:HGNC:24229]	3	9866711	9880254	-1	CIDEC	protein_coding
0.109205	long intergenic non-protein coding RNA 337 [Source:HGNC Symbol;Acc:HGNC:28620]	1	6234692	6239444	1	LINC00337	lincRNA
0.109098	novel transcript	11	856880	859795	-1	AP006623.1	antisense
0.109095	small nucleolar RNA, C/D box 34 [Source:HGNC Symbol;Acc:HGNC:10161]	19	49490904	49490974	1	SNORD34	snoRNA
0.109095	small nucleolar RNA, C/D box 35A [Source:HGNC Symbol;Acc:HGNC:10162]	19	49491175	49491260	1	SNORD35A	snoRNA
0.109071	mitochondrial fission regulator 1 like [Source:HGNC Symbol;Acc:HGNC:28836]	1	25818640	25832942	1	MTFR1L	protein_coding
0.109014	neurotrimin [Source:HGNC Symbol;Acc:HGNC:17941]	11	131370478	132336822	1	NTM	protein_coding
0.108871	RNA, U4 small nuclear 41, pseudogene [Source:HGNC Symbol;Acc:HGNC:46977]	12	98417896	98418038	-1	RNU4-41P	snRNA
0.108664		21	36986739	36986851	-1	RF00019	misc_RNA
0.10853	receptor activity modifying protein 1 [Source:HGNC Symbol;Acc:HGNC:9843]	2	237858893	237912106	1	RAMP1	protein_coding
0.108502	semaphorin 5A [Source:HGNC Symbol;Acc:HGNC:10736]	5	9035033	9546075	-1	SEMA5A	protein_coding
0.108489	desmoglein 3 [Source:HGNC Symbol;Acc:HGNC:3050]	18	31447741	31478702	1	DSG3	protein_coding
0.108306	novel transcript	19	49331617	49340303	-1	AC011450.1	lincRNA
0.108287	urocortin 3 [Source:HGNC Symbol;Acc:HGNC:17781]	10	5364966	5374692	1	UCN3	protein_coding
0.108067	novel transcript	1	219557192	219557701	1	AL356364.1	lincRNA
0.107978	microRNA 1271 [Source:HGNC Symbol;Acc:HGNC:35252]	5	176367946	176368031	1	MIR1271	miRNA
0.107859	ribosomal protein L23a pseudogene 95 [Source:HGNC Symbol;Acc:HGNC:51630]	7	103152007	103152325	-1	RPL23AP95	processed_pseudogene
0.107749	transcriptional adaptor 1 (TADA1) pseudogene	8	5848697	5849692	1	AC087369.1	processed_pseudogene
0.107661	Smith-Magenis syndrome chromosome region, candidate 2 [Source:HGNC Symbol;Acc:HGNC:17914]	17	17674026	17677688	-1	SMCR2	lincRNA
0.107523	aldehyde dehydrogenase 3 family member A1 [Source:HGNC Symbol;Acc:HGNC:405]	17	19737984	19748943	-1	ALDH3A1	protein_coding
0.107441	ribosomal protein L37 (RPL37) pseudogene	9	130724786	130725050	-1	AL359092.1	processed_pseudogene
0.107404	IL21 antisense RNA 1 [Source:HGNC Symbol;Acc:HGNC:40299]	4	122618983	122689156	1	IL21-AS1	antisense
0.107368	novel transcript	9	134168769	134169340	1	BX649601.1	lincRNA
0.107289	novel transcript	14	76921840	76924649	-1	AF111169.2	lincRNA
0.10717	microRNA 6779 [Source:HGNC Symbol;Acc:HGNC:50148]	17	38914979	38915042	1	MIR6779	miRNA
0.10715	ribosomal protein L12 pseudogene 13 [Source:HGNC Symbol;Acc:HGNC:51936]	1	26980165	26980975	1	RPL12P13	unprocessed_pseudogene
0.107123	ankyrin repeat domain 20 family member A19, pseudogene [Source:HGNC Symbol;Acc:HGNC:42737]	13	23939557	23946782	-1	ANKRD20A19P	transcribed_unprocessed_pseudogene
0.107114	WD repeat domain 72 [Source:HGNC Symbol;Acc:HGNC:26790]	15	53513741	53762878	-1	WDR72	protein_coding
0.107114	RNA, U6 small nuclear 449, pseudogene [Source:HGNC Symbol;Acc:HGNC:47412]	15	53764204	53764310	1	RNU6-449P	snRNA
0.107007	retinoic acid receptor responder 2 pseudogene 11 [Source:HGNC Symbol;Acc:HGNC:51743]	20	29427400	29427883	-1	RARRES2P11	processed_pseudogene
0.106896	matrix metallopeptidase 20 [Source:HGNC Symbol;Acc:HGNC:7167]	11	102576832	102625332	-1	MMP20	protein_coding
0.106705	novel transcript	22	18501794	18512187	-1	AC023490.3	lincRNA
0.106652	microRNA 520e [Source:HGNC Symbol;Acc:HGNC:32093]	19	53675711	53675797	1	MIR520E	miRNA
0.106622	Fc fragment of IgA and IgM receptor [Source:HGNC Symbol;Acc:HGNC:24692]	1	206957965	206970625	-1	FCAMR	protein_coding
0.10655	SUMO2 pseudogene 7 [Source:HGNC Symbol;Acc:HGNC:39017]	17	50235845	50236129	1	SUMO2P7	processed_pseudogene
0.106505	family with sequence similarity 83 member E [Source:HGNC Symbol;Acc:HGNC:25972]	19	48600810	48614854	-1	FAM83E	protein_coding
0.106467	ribosomal protein L7a pseudogene 14 [Source:HGNC Symbol;Acc:HGNC:16590]	20	37444733	37445534	-1	RPL7AP14	processed_pseudogene
0.106447	family with sequence similarity 27, member D1 ( FAM27D1) pseudogene	21	9810501	9810848	1	AC018692.2	processed_pseudogene
0.106301	novel transcript	12	126106459	126107047	-1	AC005858.2	TEC
0.10628	TEC	2	121688203	121689714	1	AC018737.2	TEC
0.106249	long intergenic non-protein coding RNA 1166 [Source:HGNC Symbol;Acc:HGNC:49535]	10	132943967	132965289	-1	LINC01166	lincRNA
0.106178	novel protein	4	109713916	109801999	-1	AC126283.2	protein_coding
0.106122		3	52688890	52688962	1	RF00569	snoRNA
0.106122		3	52688882	52688961	1	RF01183	snoRNA
0.105911	apoptotic BCL2L1-antisense long non-coding RNA [Source:HGNC Symbol;Acc:HGNC:49667]	20	31721507	31723409	1	ABALON	antisense
0.105903	selenoprotein W pseudogene 1 [Source:HGNC Symbol;Acc:HGNC:10753]	1	31094987	31095558	-1	SELENOWP1	processed_pseudogene
0.105874	procollagen-lysine,2-oxoglutarate 5-dioxygenase 2 [Source:HGNC Symbol;Acc:HGNC:9082]	3	146069440	146163653	-1	PLOD2	protein_coding
0.105865	small nucleolar RNA, C/D box 99 [Source:HGNC Symbol;Acc:HGNC:32762]	1	28578749	28578822	-1	SNORD99	snoRNA
0.105804	ciliogenesis associated TTC17 interacting protein [Source:HGNC Symbol;Acc:HGNC:25062]	2	218356857	218368099	1	CATIP	protein_coding
0.105766	vault RNA 1-2 [Source:HGNC Symbol;Acc:HGNC:12655]	5	140718925	140719013	1	VTRNA1-2	misc_RNA
0.105758	SGK2, serine/threonine kinase 2 [Source:HGNC Symbol;Acc:HGNC:13900]	20	43558968	43588237	1	SGK2	protein_coding
0.105705	microRNA 4257 [Source:HGNC Symbol;Acc:HGNC:38312]	1	150551929	150552014	1	MIR4257	miRNA
0.105646	LFNG O-fucosylpeptide 3-beta-N-acetylglucosaminyltransferase [Source:HGNC Symbol;Acc:HGNC:6560]	7	2512529	2529177	1	LFNG	protein_coding
0.105623	ribosomal protein S27 (RPS27) pseudogene	4	22594196	22594450	1	AC098583.1	processed_pseudogene
0.105531	POM121 transmembrane nucleoporin B (pseudogene) [Source:HGNC Symbol;Acc:HGNC:34004]	7	73293497	73301161	1	POM121B	unprocessed_pseudogene
0.105524	TEC	9	136249978	136251205	1	CR392000.1	TEC
0.105513	5-hydroxytryptamine receptor 3A [Source:HGNC Symbol;Acc:HGNC:5297]	11	113974881	113990313	1	HTR3A	protein_coding
0.105502	MIR194-2 host gene [Source:HGNC Symbol;Acc:HGNC:51946]	11	64889560	64893449	-1	MIR194-2HG	lincRNA
0.105478	inner mitochondrial membrane peptidase subunit 1 pseudogene 1 [Source:HGNC Symbol;Acc:HGNC:51131]	11	63632233	63632720	1	IMMP1LP1	processed_pseudogene
0.105399	RNA, 7SK small nuclear pseudogene 55 [Source:HGNC Symbol;Acc:HGNC:45779]	1	244943910	244944216	1	RN7SKP55	misc_RNA
0.105385	matrix metallopeptidase 10 [Source:HGNC Symbol;Acc:HGNC:7156]	11	102770502	102780628	-1	MMP10	protein_coding
0.105267	microRNA 5010 [Source:HGNC Symbol;Acc:HGNC:43484]	17	42514188	42514307	1	MIR5010	miRNA
0.105222	sperm-tail PG-rich repeat containing 3 [Source:HGNC Symbol;Acc:HGNC:37285]	9	137251261	137253483	1	STPG3	protein_coding
0.105219		14	100956240	100956312	1	RF00181	snoRNA
0.105212	solute carrier family 38 member 8 [Source:HGNC Symbol;Acc:HGNC:32434]	16	84009667	84042636	-1	SLC38A8	protein_coding
0.105183	RNA, U6 small nuclear 682, pseudogene [Source:HGNC Symbol;Acc:HGNC:47645]	8	8895813	8895918	1	RNU6-682P	snRNA
0.105156	heat shock protein family D (Hsp60) member 1 pseudogene 12 [Source:HGNC Symbol;Acc:HGNC:35140]	12	8015024	8016406	1	HSPD1P12	processed_pseudogene
0.10514	novel pseudogene	15	82710471	82714029	-1	AC105339.1	transcribed_unitary_pseudogene
0.105079	coenzyme Q8B [Source:HGNC Symbol;Acc:HGNC:19041]	19	40691530	40718207	-1	COQ8B	protein_coding
0.105016	keratin 36 [Source:HGNC Symbol;Acc:HGNC:6454]	17	41486136	41492546	-1	KRT36	protein_coding
0.105001	Meis homeobox 3 pseudogene 1 [Source:HGNC Symbol;Acc:HGNC:7002]	17	15786618	15787575	1	MEIS3P1	processed_pseudogene
0.104969	novel transcript, sense intonic to	22	30421206	30421536	-1	AC004832.4	sense_intronic
0.104911	ribosomal protein L30 pseudogene 14 [Source:HGNC Symbol;Acc:HGNC:36257]	18	61404858	61405205	-1	RPL30P14	processed_pseudogene
0.104899	novel transcript, antisense to CERS2	1	150973123	150975534	1	AL590133.1	antisense
0.104897	novel transcript, antisense to KXD1	19	18568506	18569375	-1	AC005253.2	antisense
0.104798	novel transcript, antisense to IKZF1	7	50388489	50400097	-1	AC124014.1	antisense
0.104766	transmembrane 4 L six family member 1 [Source:HGNC Symbol;Acc:HGNC:11853]	3	149369022	149377692	-1	TM4SF1	protein_coding
0.104741	eukaryotic translation initiation factor 2A, 65kDa, pseudogene	7	150676833	150677918	-1	AC069304.2	processed_pseudogene
0.104722	insulin like growth factor binding protein acid labile subunit [Source:HGNC Symbol;Acc:HGNC:5468]	16	1790413	1794971	-1	IGFALS	protein_coding
0.104681	iodothyronine deiodinase 2 [Source:HGNC Symbol;Acc:HGNC:2884]	14	80197527	80387757	-1	DIO2	protein_coding
0.1046	RAS p21 protein activator 4CD, pseudogene [Source:HGNC Symbol;Acc:HGNC:44226]	7	102681836	102690469	-1	RASA4DP	unprocessed_pseudogene
0.104343	novel transcript, antisense to ARC	8	142620373	142621064	1	AP006547.1	antisense
0.104293	structural maintenance of chromosomes 6 [Source:HGNC Symbol;Acc:HGNC:20466]	2	17663812	17800242	-1	SMC6	protein_coding
0.104235	glycerol-3-phosphate dehydrogenase 1 like [Source:HGNC Symbol;Acc:HGNC:28956]	3	32105689	32168713	1	GPD1L	protein_coding
0.104233	novel transcript	8	11479203	11481068	-1	AF131216.5	lincRNA
0.10421	novel transcript	11	87847259	88045608	-1	AP000676.5	lincRNA
0.104115	N-terminal asparagine amidase pseudogene 3 [Source:HGNC Symbol;Acc:HGNC:45263]	12	67424272	67424986	-1	NTAN1P3	processed_pseudogene
0.104043	RNA, U6 small nuclear 891, pseudogene [Source:HGNC Symbol;Acc:HGNC:47854]	4	70852130	70852240	1	RNU6-891P	snRNA
0.103978	RNA, 5S ribosomal pseudogene 531 [Source:HGNC Symbol;Acc:HGNC:53800]	8	48316669	48316770	1	RNA5SP531	rRNA
0.103816	long intergenic non-protein coding RNA 987 [Source:HGNC Symbol;Acc:HGNC:48911]	12	9240003	9257960	1	LINC00987	lincRNA
0.103698	long intergenic non-protein coding RNA 2275 [Source:HGNC Symbol;Acc:HGNC:53191]	4	169917761	169975902	-1	LINC02275	lincRNA
0.103661	epididymal sperm binding protein 1 [Source:NCBI gene;Acc:64100]	19	47994632	48025154	1	AC010330.1	protein_coding
0.103545	RNA, U6 small nuclear 16, pseudogene [Source:HGNC Symbol;Acc:HGNC:34260]	11	88612805	88612911	-1	RNU6-16P	snRNA
0.103528	SUB1 homolog, transcriptional regulator [Source:HGNC Symbol;Acc:HGNC:19985]	5	32531633	32604079	1	SUB1	protein_coding
0.103512	solute carrier family 30 member 10 [Source:HGNC Symbol;Acc:HGNC:25355]	1	219685427	219958647	-1	SLC30A10	protein_coding
0.103476	novel transcript	6	11810602	11811248	1	AL022724.1	lincRNA
0.103442	fatty acid binding protein 1 [Source:HGNC Symbol;Acc:HGNC:3555]	2	88122982	88128116	-1	FABP1	protein_coding
0.103437	mesothelin [Source:HGNC Symbol;Acc:HGNC:7371]	16	760734	768865	1	MSLN	protein_coding
0.103385	intelectin 1 [Source:HGNC Symbol;Acc:HGNC:18259]	1	160876540	160885180	-1	ITLN1	protein_coding
0.103332	transmembrane protein 14D, pseudogene [Source:HGNC Symbol;Acc:HGNC:15660]	10	68544489	68544833	-1	TMEM14DP	processed_pseudogene
0.103319	LRR binding FLII interacting protein 2 [Source:HGNC Symbol;Acc:HGNC:6703]	3	37052626	37183689	-1	LRRFIP2	protein_coding
0.103318	microRNA 759 [Source:HGNC Symbol;Acc:HGNC:37307]	13	52810050	52810140	1	MIR759	miRNA
0.103285	RNA, 7SL, cytoplasmic 151, pseudogene [Source:HGNC Symbol;Acc:HGNC:46167]	9	21699314	21699596	1	RN7SL151P	misc_RNA
0.10313	RNA, 7SK small nuclear pseudogene 192 [Source:HGNC Symbol;Acc:HGNC:45916]	11	59706057	59706383	-1	RN7SKP192	misc_RNA
0.102993	novel transcript	2	130026845	130051131	-1	AC018865.3	processed_transcript
0.102962	myosin VIIB [Source:HGNC Symbol;Acc:HGNC:7607]	2	127535802	127637729	1	MYO7B	protein_coding
0.10284	alpha-2-glycoprotein 1, zinc-binding pseudogene 1 [Source:HGNC Symbol;Acc:HGNC:911]	7	99980762	99987535	1	AZGP1P1	transcribed_unprocessed_pseudogene
0.102815	transmembrane protein 252 [Source:HGNC Symbol;Acc:HGNC:28537]	9	68536580	68540867	-1	TMEM252	protein_coding
0.102738	RNA, U6 small nuclear 777, pseudogene [Source:HGNC Symbol;Acc:HGNC:47740]	1	12077881	12077984	-1	RNU6-777P	snRNA
0.1027	proline rich 15 like [Source:HGNC Symbol;Acc:HGNC:28149]	17	47951967	47957883	-1	PRR15L	protein_coding
0.102558	small nucleolar RNA, C/D box 16 [Source:HGNC Symbol;Acc:HGNC:32712]	15	66502812	66502910	-1	SNORD16	snoRNA
0.102501	uncharacterized LOC100130880 [Source:NCBI gene;Acc:100130880]	7	137953348	137957966	1	AC022173.1	lincRNA
0.102498	RNA, U6 small nuclear 670, pseudogene [Source:HGNC Symbol;Acc:HGNC:47633]	3	10037552	10037655	1	RNU6-670P	snRNA
0.102496	small nucleolar RNA, C/D box 32A [Source:HGNC Symbol;Acc:HGNC:10159]	19	49489965	49490048	1	SNORD32A	snoRNA
0.102341	small nucleolar RNA, C/D box 112 [Source:HGNC Symbol;Acc:HGNC:32777]	14	100897920	100897996	1	SNORD112	snoRNA
0.102249	novel transcript, antisense to SEMA4G	10	100980507	100985614	-1	AL133215.1	antisense
0.10219		9	61642383	61642494	1	RF00019	misc_RNA
0.102122	RNA, U4 small nuclear 86, pseudogene [Source:HGNC Symbol;Acc:HGNC:47022]	11	126214260	126214478	-1	RNU4-86P	snRNA
0.102079	vomeronasal 2 receptor 1 pseudogene [Source:HGNC Symbol;Acc:HGNC:30344]	3	156019646	156037647	1	VN2R1P	unitary_pseudogene
0.102076	novel transcript, antisense to ZBTB38 & ACPL2	3	141267353	141367137	-1	AC117383.1	antisense
0.102045	caldesmon 1 [Source:HGNC Symbol;Acc:HGNC:1441]	7	134744252	134970729	1	CALD1	protein_coding
0.102032	N-acetylated alpha-linked acidic dipeptidase like 1 [Source:HGNC Symbol;Acc:HGNC:23536]	11	65044818	65058553	-1	NAALADL1	protein_coding
0.101913	cellular communication network factor 5 [Source:HGNC Symbol;Acc:HGNC:12770]	20	44714844	44728509	1	CCN5	protein_coding
0.101869	ribosomal protein S10 (RPS10) pseudogene	4	165045969	165046280	1	AC106872.6	processed_pseudogene
0.101731	novel transcript	1	17189783	17197617	1	AL590644.1	lincRNA
0.101699	Rho related BTB domain containing 2 [Source:HGNC Symbol;Acc:HGNC:18756]	8	22987417	23020199	1	RHOBTB2	protein_coding
0.101675	novel transcript, antisense to HELZ	17	67244282	67273503	1	AC007448.4	antisense
0.10163	IQ motif containing K [Source:HGNC Symbol;Acc:HGNC:28556]	16	19716456	19858467	1	IQCK	protein_coding
0.101608	interferon lambda 1 [Source:HGNC Symbol;Acc:HGNC:18363]	19	39296407	39298673	1	IFNL1	protein_coding
0.101533	ribosomal protein L37 pseudogene 1 [Source:HGNC Symbol;Acc:HGNC:16337]	20	35588324	35588607	1	RPL37P1	processed_pseudogene
0.101452	chromosome 15 open reading frame 62 [Source:HGNC Symbol;Acc:HGNC:34489]	15	40770080	40772449	1	C15orf62	protein_coding
0.10145	T cell receptor alpha joining 7 [Source:HGNC Symbol;Acc:HGNC:12095]	14	22537622	22537680	1	TRAJ7	TR_J_gene
0.101447	long intergenic non-protein coding RNA 2563 [Source:HGNC Symbol;Acc:HGNC:52923]	17	65457541	65458408	1	LINC02563	lincRNA
0.101414	chromosome 18 open reading frame 21 (C18orf21) pseudogene	4	83377363	83378076	-1	AC114781.4	processed_pseudogene
0.101287	progestin and adipoQ receptor family member 7 [Source:HGNC Symbol;Acc:HGNC:23146]	1	25861210	25871253	-1	PAQR7	protein_coding
0.10126	novel transcript	6	168374697	168375355	1	AL138918.1	lincRNA
0.101245	RAR related orphan receptor C [Source:HGNC Symbol;Acc:HGNC:10260]	1	151806071	151831845	-1	RORC	protein_coding
0.101232	acetyl-CoA carboxylase beta [Source:HGNC Symbol;Acc:HGNC:85]	12	109116595	109268226	1	ACACB	protein_coding
0.101171		18	62330812	62330913	1	RF00019	misc_RNA
0.101152	novel transcript	7	1464497	1467522	-1	AC102953.2	lincRNA
0.100846	CD82 molecule [Source:HGNC Symbol;Acc:HGNC:6210]	11	44564427	44620358	1	CD82	protein_coding
0.100831	uncharacterized LOC100287036 [Source:NCBI gene;Acc:100287036]	16	89321133	89325110	1	AC137932.2	processed_transcript
0.100825	family with sequence similarity 107 member A [Source:HGNC Symbol;Acc:HGNC:30827]	3	58564117	58627610	-1	FAM107A	protein_coding
0.100785	RBBP8 N-terminal like [Source:HGNC Symbol;Acc:HGNC:16144]	20	62410237	62427539	-1	RBBP8NL	protein_coding
0.10075	fatty acid binding protein 6 [Source:HGNC Symbol;Acc:HGNC:3561]	5	160187367	160238735	1	FABP6	protein_coding
0.100723	microRNA 3680-2 [Source:HGNC Symbol;Acc:HGNC:43472]	16	29599179	29599265	-1	MIR3680-2	miRNA
0.10066	RNA, U6 small nuclear 34, pseudogene [Source:HGNC Symbol;Acc:HGNC:34278]	4	96152297	96152403	-1	RNU6-34P	snRNA
0.100653	novel transcript, antisense to GRM7	3	7606890	7790482	-1	AC077690.1	antisense
0.10052	novel transcript	8	37597480	37599858	-1	AC124067.4	lincRNA
0.100502	dolichyl-phosphate mannosyltransferase subunit 2, regulatory [Source:HGNC Symbol;Acc:HGNC:3006]	9	127935099	127938484	-1	DPM2	protein_coding
0.100459	DnaJ heat shock protein family (Hsp40) member C9 [Source:HGNC Symbol;Acc:HGNC:19123]	10	73183362	73248862	-1	DNAJC9	protein_coding
0.100439	hepatitis A virus cellular receptor 1 [Source:HGNC Symbol;Acc:HGNC:17866]	5	157029413	157059119	-1	HAVCR1	protein_coding
0.100407	FXYD domain containing ion transport regulator 3 [Source:HGNC Symbol;Acc:HGNC:4027]	19	35115879	35124324	1	FXYD3	protein_coding
0.100314	lipopolysaccharide induced TNF factor [Source:HGNC Symbol;Acc:HGNC:16841]	16	11547722	11636381	-1	LITAF	protein_coding
0.100283	Novel transcript, antisense to CAMTA2	17	4986466	4987324	1	AC004771.5	antisense
0.100102	synaptotagmin 8 [Source:HGNC Symbol;Acc:HGNC:19264]	11	1828307	1837521	1	SYT8	protein_coding
0.100097	tRNA methyltransferase subunit 11-2 pseudogene 2 [Source:HGNC Symbol;Acc:HGNC:44021]	5	80033171	80033302	-1	TRMT112P2	processed_pseudogene
0.100063	progestin and adipoQ receptor family member 6 [Source:HGNC Symbol;Acc:HGNC:30132]	1	156243320	156248117	-1	PAQR6	protein_coding
-0.100015	ATPase family, AAA domain containing (ATD1) pseudogene	18	1362445	1363873	-1	AP005119.2	processed_pseudogene
-0.100099	family with sequence similarity 124 member B [Source:HGNC Symbol;Acc:HGNC:26224]	2	224378698	224402107	-1	FAM124B	protein_coding
-0.100126	fem-1 homolog A pseudogene 3 [Source:HGNC Symbol;Acc:HGNC:39831]	6	112365704	112367444	-1	FEM1AP3	processed_pseudogene
-0.100284	IL6R antisense RNA 1 [Source:HGNC Symbol;Acc:HGNC:53716]	1	154402328	154406564	-1	IL6R-AS1	antisense
-0.100285	LIM domain containing 2 [Source:HGNC Symbol;Acc:HGNC:28142]	17	63695888	63701172	-1	LIMD2	protein_coding
-0.100545	eukaryotic translation initiation factor 2 subunit 2 beta pseudogene 5 [Source:HGNC Symbol;Acc:HGNC:37793]	1	114468315	114469282	1	EIF2S2P5	processed_pseudogene
-0.100612	mitochondrial ribosomal protein L37 pseudogene 1 [Source:HGNC Symbol;Acc:HGNC:31003]	18	58690356	58692153	1	MRPL37P1	processed_pseudogene
-0.100625	FOXD1 antisense RNA 1 [Source:HGNC Symbol;Acc:HGNC:50658]	5	73446357	73446984	1	FOXD1-AS1	lincRNA
-0.100722	CD48 molecule [Source:HGNC Symbol;Acc:HGNC:1683]	1	160678746	160711831	-1	CD48	protein_coding
-0.100725	novel transcript	11	64394342	64395831	-1	AP003774.3	lincRNA
-0.100727	bone marrow stromal cell antigen 2 [Source:HGNC Symbol;Acc:HGNC:1119]	19	17402939	17405630	-1	BST2	protein_coding
-0.100777	coiled-coil domain containing 137 (CCDC137) pseudogene	3	72086888	72087725	1	AC105265.2	processed_pseudogene
-0.100828	BST2 interferon stimulated positive regulator [Source:HGNC Symbol;Acc:HGNC:51290]	19	17405686	17419324	1	BISPR	lincRNA
-0.101301	peptidoglycan recognition protein 1 [Source:HGNC Symbol;Acc:HGNC:8904]	19	46019153	46023053	-1	PGLYRP1	protein_coding
-0.101325	novel transcript	12	115582061	115639734	-1	AC009803.1	lincRNA
-0.101365	Spi-1 proto-oncogene [Source:HGNC Symbol;Acc:HGNC:11241]	11	47354860	47378576	-1	SPI1	protein_coding
-0.101573	novel transcript, sense intronic to CRISPLD2	16	84828263	84829242	1	AC025280.1	sense_intronic
-0.101628	megalencephalic leukoencephalopathy with subcortical cysts 1 [Source:HGNC Symbol;Acc:HGNC:17082]	22	50059391	50085902	-1	MLC1	protein_coding
-0.101753	SH2B adaptor protein 2 [Source:HGNC Symbol;Acc:HGNC:17381]	7	102285091	102321711	1	SH2B2	protein_coding
-0.101907	cathepsin G [Source:HGNC Symbol;Acc:HGNC:2532]	14	24573518	24576250	-1	CTSG	protein_coding
-0.101951	bridging integrator 2 [Source:HGNC Symbol;Acc:HGNC:1053]	12	51281038	51324668	-1	BIN2	protein_coding
-0.102109	T cell receptor alpha joining 22 [Source:HGNC Symbol;Acc:HGNC:12051]	14	22522040	22522102	1	TRAJ22	TR_J_gene
-0.102819	nucleolar protein interacting with the FHA domain of MKI67 pseudogene 3 [Source:HGNC Symbol;Acc:HGNC:44951]	12	7604350	7605214	-1	NIFKP3	processed_pseudogene
-0.103206	nucleoporin 50kDa (NUP50) pseudogene	14	64600243	64601644	-1	AL049869.1	processed_pseudogene
-0.103224	novel transcript	22	19667023	19667555	1	AC000067.1	lincRNA
-0.103347	glycine decarboxylase pseudogene 1 [Source:HGNC Symbol;Acc:HGNC:4314]	4	56593004	56595681	1	GLDCP1	transcribed_processed_pseudogene
-0.103518	serine protease 21 [Source:HGNC Symbol;Acc:HGNC:9485]	16	2817180	2826304	1	PRSS21	protein_coding
-0.104047	SHC SH2-domain binding protein 1 (SHCBP1) pseudogene	19	28683071	28727777	-1	AC005524.1	transcribed_unprocessed_pseudogene
-0.104097	transmembrane channel like 8 [Source:HGNC Symbol;Acc:HGNC:20474]	17	78130770	78142968	1	TMC8	protein_coding
-0.104227	novel transcript	15	69820756	69835111	-1	AC021818.1	lincRNA
-0.104319	cytochrome P450 family 2 subfamily F member 2, pseudogene [Source:HGNC Symbol;Acc:HGNC:18851]	19	40818414	40826772	-1	CYP2F2P	transcribed_processed_pseudogene
-0.105181	docking protein 2 [Source:HGNC Symbol;Acc:HGNC:2991]	8	21908873	21913690	-1	DOK2	protein_coding
-0.105418	long intergenic non-protein coding RNA 1606 [Source:HGNC Symbol;Acc:HGNC:51656]	8	57142689	57240298	1	LINC01606	lincRNA
-0.105739	pseudogene similar to part of ankyrin repeat domain 36 (ANKRD36)	3	75395404	75395536	-1	AC139453.1	processed_pseudogene
-0.10617	novel transcript	5	178438681	178443094	-1	AC008659.1	sense_intronic
-0.106269	glucoside xylosyltransferase 1 pseudogene 6 [Source:HGNC Symbol;Acc:HGNC:50425]	9	64488600	64489786	1	GXYLT1P6	processed_pseudogene
-0.106305	nuclear transport factor 2 pseudogene 5 [Source:HGNC Symbol;Acc:HGNC:50454]	10	13870797	13871175	1	NUTF2P5	processed_pseudogene
-0.106725	novel transcript	22	45875999	45891438	-1	BX324167.1	lincRNA
-0.106919	novel transcript	18	57427133	57432112	1	AC090340.1	lincRNA
-0.107308	ribosomal protein L17 pseudogene 41 [Source:HGNC Symbol;Acc:HGNC:36292]	17	67784753	67785293	1	RPL17P41	processed_pseudogene
-0.107337	Vacuolar protein sorting-associated protein 37A (VPS37A) pseudogene	5	154493576	154494743	1	AC026688.1	processed_pseudogene
-0.107684	Novel transcript, antisense to EEFSEC	3	128181402	128194452	-1	AL449214.1	antisense
-0.10795	novel transcript, antisense to ZNF385A, GPR84, ITGA5 and GTSF1	12	54353661	54497688	1	AC079313.2	antisense
-0.107965	sphingolipid transporter 3 (putative) [Source:HGNC Symbol;Acc:HGNC:28433]	17	4433940	4488208	1	SPNS3	protein_coding
-0.107982	NLR family pyrin domain containing 3 [Source:HGNC Symbol;Acc:HGNC:16400]	1	247416156	247449108	1	NLRP3	protein_coding
-0.108258	novel transcript, antisense to ZNF277	7	112328189	112409623	-1	AC004112.1	antisense
-0.108283	FOXD2 adjacent opposite strand RNA 1 [Source:HGNC Symbol;Acc:HGNC:44256]	1	47432133	47434641	-1	FOXD2-AS1	lincRNA
-0.10832	novel transcript, antisense to ACSF3	16	89113175	89115279	-1	AC135782.3	antisense
-0.108362	RNA, 7SK small nuclear pseudogene 54 [Source:HGNC Symbol;Acc:HGNC:45778]	7	101058299	101058567	1	RN7SKP54	misc_RNA
-0.108808	NIPA magnesium transporter 2 pseudogene 4 [Source:HGNC Symbol;Acc:HGNC:42044]	8	81617220	81618560	-1	NIPA2P4	processed_pseudogene
-0.108896	ribosomal protein L10a (RPL10A) pseudogene	1	81208568	81209210	1	AL357632.1	processed_pseudogene
-0.109013	T cell receptor gamma variable 5 [Source:HGNC Symbol;Acc:HGNC:12290]	7	38349355	38350022	-1	TRGV5	TR_V_gene
-0.109019	CD93 molecule [Source:HGNC Symbol;Acc:HGNC:15855]	20	23079360	23086324	-1	CD93	protein_coding
-0.109216	novel transcript	7	22725395	22727620	-1	AC073072.1	antisense
-0.109216	STEAP family member 1B [Source:HGNC Symbol;Acc:HGNC:41907]	7	22419444	22727613	-1	STEAP1B	protein_coding
-0.1102	novel transcript	2	231388976	231394991	1	AC017104.1	processed_transcript
-0.110495	Rho GTPase activating protein 20 (ARHGAP20) pseudogene	7	16849957	16850725	-1	AC073333.2	processed_pseudogene
-0.110924	novel transcript, antisense to SORBS2	4	185587909	185594003	1	AC093797.1	antisense
-0.111289	novel transcript, antisense to BAIAP2L2	22	38090127	38091559	1	AL022322.1	lincRNA
-0.1114	schwannomin interacting protein 1 [Source:HGNC Symbol;Acc:HGNC:15678]	3	159839861	159897360	1	SCHIP1	protein_coding
-0.111515	RHO family interacting cell polarization regulator 2 [Source:HGNC Symbol;Acc:HGNC:13872]	6	24804281	25042170	-1	RIPOR2	protein_coding
-0.111541	novel transcript, antisense to PLXNC1	12	94277758	94282844	-1	AC073655.2	antisense
-0.111809	ribosomal protein S29 pseudogene 24 [Source:HGNC Symbol;Acc:HGNC:35794]	19	39588955	39589125	1	RPS29P24	processed_pseudogene
-0.111918	family with sequence similarity 136, member A (FAM136A) pseudogene	6	74282266	74282660	1	AL357563.1	processed_pseudogene
-0.112192	carboxylesterase 1 pseudogene 1 [Source:HGNC Symbol;Acc:HGNC:18546]	16	55760566	55793960	1	CES1P1	transcribed_unprocessed_pseudogene
-0.112361	microRNA 5193 [Source:HGNC Symbol;Acc:HGNC:43534]	3	49806137	49806245	-1	MIR5193	miRNA
-0.112675	ankyrin repeat domain 36C (ANKRD36C) pseudogene	5	28927298	28927459	-1	AC010385.3	processed_pseudogene
-0.112863	glutathione S-transferase mu 5 [Source:HGNC Symbol;Acc:HGNC:4637]	1	109711780	109775428	1	GSTM5	protein_coding
-0.112981	TEC	18	79515798	79516057	-1	AC018445.2	TEC
-0.113071	GTPase, IMAP family member 8 [Source:HGNC Symbol;Acc:HGNC:21792]	7	150450630	150479393	1	GIMAP8	protein_coding
-0.113515	hydroxysteroid 17-beta dehydrogenase 14 [Source:HGNC Symbol;Acc:HGNC:23238]	19	48813018	48836510	-1	HSD17B14	protein_coding
-0.113602	novel transcript	1	81209834	81222076	1	AC093154.1	lincRNA
-0.113842	chromosome 22 open reading frame 15 [Source:HGNC Symbol;Acc:HGNC:15558]	22	23763021	23765861	1	C22orf15	protein_coding
-0.114786	intercellular adhesion molecule 3 [Source:HGNC Symbol;Acc:HGNC:5346]	19	10333776	10339661	-1	ICAM3	protein_coding
-0.115008	RAP1B, member of RAS oncogene family pseudogene 2 [Source:HGNC Symbol;Acc:HGNC:49781]	3	104063039	104063582	1	RAP1BP2	processed_pseudogene
-0.115379	chromosome 1 open reading frame 162 [Source:HGNC Symbol;Acc:HGNC:28344]	1	111473792	111478512	1	C1orf162	protein_coding
-0.116232	novel transcript	2	117757563	117804174	-1	AC009312.1	antisense
-0.116388	kelch like family member 6 [Source:HGNC Symbol;Acc:HGNC:18653]	3	183487551	183555706	-1	KLHL6	protein_coding
-0.116479	ITPRIP antisense RNA 1 [Source:HGNC Symbol;Acc:HGNC:54100]	10	104323369	104327004	1	ITPRIP-AS1	lincRNA
-0.116873	vitamin D receptor [Source:HGNC Symbol;Acc:HGNC:12679]	12	47841537	47943048	-1	VDR	protein_coding
-0.116992	H3 histone, family 3A (H3F3A) pseudogene	6	156662050	156662437	1	AL355297.1	processed_pseudogene
-0.117319	chromosome 16 open reading frame 54 [Source:HGNC Symbol;Acc:HGNC:26649]	16	29742463	29745990	-1	C16orf54	protein_coding
-0.11735	myosin IG [Source:HGNC Symbol;Acc:HGNC:13880]	7	44962662	44979088	-1	MYO1G	protein_coding
-0.117821	CD28 molecule [Source:HGNC Symbol;Acc:HGNC:1653]	2	203706475	203738912	1	CD28	protein_coding
-0.118134	RNA, U6 small nuclear 327, pseudogene [Source:HGNC Symbol;Acc:HGNC:47290]	12	132835374	132835500	-1	RNU6-327P	snRNA
-0.118317	NLR family CARD domain containing 3 [Source:HGNC Symbol;Acc:HGNC:29889]	16	3539033	3577403	-1	NLRC3	protein_coding
-0.118517	novel transcript	14	104653548	104655787	-1	AL583722.3	lincRNA
-0.119044	T cell receptor gamma joining P1 [Source:HGNC Symbol;Acc:HGNC:12280]	7	38276259	38276318	-1	TRGJP1	TR_J_gene
-0.119353	sodium voltage-gated channel alpha subunit 7 [Source:HGNC Symbol;Acc:HGNC:10594]	2	166403573	166611482	-1	SCN7A	protein_coding
-0.119383	high mobility group box 1 pseudogene 28 [Source:HGNC Symbol;Acc:HGNC:39119]	4	41842154	41843950	-1	HMGB1P28	processed_pseudogene
-0.119757	novel transcript	2	7886770	7899655	-1	AC007463.1	lincRNA
-0.119892	TEC	1	33162851	33166298	1	AL662907.2	TEC
-0.120238	novel pseudogene	9	87944276	87945023	-1	AL353572.2	processed_pseudogene
-0.120772	long intergenic non-protein coding RNA 968 [Source:HGNC Symbol;Acc:HGNC:48727]	8	56496246	56559823	-1	LINC00968	lincRNA
-0.121112	intermediate filament family orphan 1 [Source:HGNC Symbol;Acc:HGNC:24970]	12	6538375	6556083	-1	IFFO1	protein_coding
-0.121401	neuroblastoma associated transcript 1 [Source:HGNC Symbol;Acc:HGNC:49075]	6	22134957	22147193	-1	NBAT1	lincRNA
-0.121691	novel transcript	2	5726449	5730342	1	AC010729.1	lincRNA
-0.123286		17	15574019	15574198	1	RF00090	snoRNA
-0.123317	family with sequence similarity 220, member A (FAM220A) pseudogene	9	38526831	38527032	1	AL390726.1	processed_pseudogene
-0.123375	novel transcript, antisense to BAHD1	15	40453444	40454639	-1	AC013356.3	antisense
-0.123492	integrin subunit alpha M [Source:HGNC Symbol;Acc:HGNC:6149]	16	31259967	31332892	1	ITGAM	protein_coding
-0.12514	Rho GDP dissociation inhibitor beta [Source:HGNC Symbol;Acc:HGNC:679]	12	14942031	14961728	-1	ARHGDIB	protein_coding
-0.125365	ribosomal L24 domain containing 1 pseudogene 6 [Source:HGNC Symbol;Acc:HGNC:37876]	20	32170390	32170790	-1	RSL24D1P6	processed_pseudogene
-0.125476	novel transcript	3	72178279	72178810	1	AC112219.2	lincRNA
-0.126342	novel transcript, antisense to CASZ1	1	10639241	10654333	1	AL139423.1	antisense
-0.12666	phospholipase C beta 2 [Source:HGNC Symbol;Acc:HGNC:9055]	15	40278176	40307935	-1	PLCB2	protein_coding
-0.126802	SH2 domain containing 3C [Source:HGNC Symbol;Acc:HGNC:16884]	9	127738317	127778710	-1	SH2D3C	protein_coding
-0.12689	novel transcript, antisense to KLF16	19	1852382	1853622	1	AC012615.3	antisense
-0.127505	novel protein	17	63917203	63931385	-1	AC127029.3	protein_coding
-0.127933	C5orf66 antisense RNA 1 [Source:HGNC Symbol;Acc:HGNC:49679]	5	135038831	135040047	-1	C5orf66-AS1	lincRNA
-0.127949	microRNA 199b [Source:HGNC Symbol;Acc:HGNC:31573]	9	128244721	128244830	-1	MIR199B	miRNA
-0.127955	sialic acid binding Ig like lectin 22, pseudogene [Source:HGNC Symbol;Acc:HGNC:15611]	19	51211080	51212088	1	SIGLEC22P	transcribed_unprocessed_pseudogene
-0.128026	novel transcript, antisense to L3MBTL2	22	41209122	41217627	-1	AL035681.1	antisense
-0.129137	long intergenic non-protein coding RNA 426 [Source:HGNC Symbol;Acc:HGNC:42761]	13	30340270	30377145	-1	LINC00426	lincRNA
-0.130519	prolyl endopeptidase [Source:HGNC Symbol;Acc:HGNC:9358]	6	105273220	105454062	-1	PREP	protein_coding
-0.130977	ribosomal protein S10 (RPS10) pseudogene	5	51275253	51275734	1	AC026798.1	processed_pseudogene
-0.132027	2,4-dienoyl-CoA reductase 2 [Source:HGNC Symbol;Acc:HGNC:2754]	16	401858	412487	1	DECR2	protein_coding
-0.13322	novel transcript, sense intronic to LIPC	15	58521311	58523371	1	AC018904.2	sense_intronic
-0.134432	tetraspanin 32 [Source:HGNC Symbol;Acc:HGNC:13410]	11	2301997	2318200	1	TSPAN32	protein_coding
-0.134552	microRNA 3154 [Source:HGNC Symbol;Acc:HGNC:38176]	9	128244947	128245030	-1	MIR3154	miRNA
-0.13489	chromosome 11 open reading frame 21 [Source:HGNC Symbol;Acc:HGNC:13231]	11	2295645	2303049	-1	C11orf21	protein_coding
-0.134908	inositol polyphosphate-5-phosphatase D [Source:HGNC Symbol;Acc:HGNC:6079]	2	233059967	233207903	1	INPP5D	protein_coding
-0.13542	microRNA 8073 [Source:HGNC Symbol;Acc:HGNC:50131]	13	110340958	110341029	1	MIR8073	miRNA
-0.137268	long intergenic non-protein coding RNA 2328 [Source:HGNC Symbol;Acc:HGNC:53248]	14	85934710	86129778	1	LINC02328	lincRNA
-0.137448	novel transcript	18	75112137	75125565	-1	AC015819.4	lincRNA
-0.138152	novel transcript, antisense to PTPRN2	7	157614023	157618765	1	AC005481.1	antisense
-0.138221		7	138625060	138625179	-1	RF00561	snoRNA
-0.138684	novel protein	19	7348943	7383385	1	AC119396.1	protein_coding
-0.140394	high mobility group box 1 pseudogene 9 [Source:HGNC Symbol;Acc:HGNC:13320]	2	218200434	218201388	1	HMGB1P9	processed_pseudogene
-0.140832	RNA, 5S ribosomal pseudogene 325 [Source:HGNC Symbol;Acc:HGNC:43225]	10	106970021	106970150	1	RNA5SP325	rRNA_pseudogene
-0.1409	endogenous retrovirus group K9, member 11 [Source:HGNC Symbol;Acc:HGNC:51160]	19	38935297	38938632	-1	ERVK9-11	lincRNA
-0.140919	hematopoietic prostaglandin D synthase [Source:HGNC Symbol;Acc:HGNC:17890]	4	94298535	94342876	-1	HPGDS	protein_coding
-0.141894	novel transcript	8	26440491	26442595	1	AC011726.3	sense_intronic
-0.141922	high mobility group nucleosome binding domain 1 pseudogene 20 [Source:HGNC Symbol;Acc:HGNC:39364]	10	19489101	19489400	1	HMGN1P20	processed_pseudogene
-0.1421	zinc finger protein 217 [Source:HGNC Symbol;Acc:HGNC:13009]	20	53567065	53609907	-1	ZNF217	protein_coding
-0.142965	microRNA 6876 [Source:HGNC Symbol;Acc:HGNC:50181]	8	25345402	25345474	1	MIR6876	miRNA
-0.142979	TEC	8	48428143	48431041	-1	AC041040.1	TEC
-0.142981	radial spoke head 6 homolog A [Source:HGNC Symbol;Acc:HGNC:14241]	19	45795713	45815308	-1	RSPH6A	protein_coding
-0.143143	novel transcript, antisense to PIP5K1C	19	3672582	3674295	1	AC004637.1	antisense
-0.143488	novel transcript, sense intronic C17orf101	17	82400703	82401382	-1	AC132938.2	sense_intronic
-0.143869	argininosuccinate synthetase 1 pseudogene 8 [Source:HGNC Symbol;Acc:HGNC:771]	4	148526493	148527139	-1	ASS1P8	processed_pseudogene
-0.144174	novel transcript, antisense to C17orf97	17	404468	414023	-1	AC141424.1	antisense
-0.14465	novel transcript, antisense to NOL4L	20	32581963	32593900	1	AL133343.1	antisense
-0.145114	novel transcript	2	96145602	96147012	-1	AC012307.1	lincRNA
-0.145576	interferon stimulated exonuclease gene 20 [Source:HGNC Symbol;Acc:HGNC:6130]	15	88636153	88656483	1	ISG20	protein_coding
-0.146182	novel transcript	6	25053627	25057073	-1	AL133268.2	lincRNA
-0.146399	leukotriene B4 receptor [Source:HGNC Symbol;Acc:HGNC:6713]	14	24311450	24318036	1	LTB4R	protein_coding
-0.147803	regulator of G protein signaling 1 [Source:HGNC Symbol;Acc:HGNC:9991]	1	192575763	192580024	1	RGS1	protein_coding
-0.147992	defensin beta 130C (pseudogene) [Source:HGNC Symbol;Acc:HGNC:43843]	11	71856277	71863658	1	DEFB130C	transcribed_unprocessed_pseudogene
-0.148765	GTPase, very large interferon inducible pseudogene 1 [Source:HGNC Symbol;Acc:HGNC:25813]	11	6713536	6746439	-1	GVINP1	transcribed_unprocessed_pseudogene
-0.149116		15	58760466	58760681	-1	RF00012	snoRNA
-0.149458	granzyme A [Source:HGNC Symbol;Acc:HGNC:4708]	5	55102646	55110252	1	GZMA	protein_coding
-0.149606	protein tyrosine phosphatase, non-receptor type 7 [Source:HGNC Symbol;Acc:HGNC:9659]	1	202147013	202161588	-1	PTPN7	protein_coding
-0.150056	novel transcript	19	28435388	28727680	-1	AC005394.2	processed_transcript
-0.150108	novel transcript, MIR142 host	17	58330884	58332508	-1	AC004687.1	antisense
-0.150125	zinc finger protein 134 pseudogene	19	34779412	34780021	-1	AC020910.2	processed_pseudogene
-0.151708	novel transcript	11	203623	205470	1	AC069287.2	antisense
-0.152688	novel transcript	3	187932764	187946221	-1	AC068295.1	lincRNA
-0.153142	novel transcript	6	25041839	25056664	1	AL133268.3	antisense
-0.153924	microRNA 365a [Source:HGNC Symbol;Acc:HGNC:33692]	16	14309285	14309371	1	MIR365A	miRNA
-0.154876	metallo-beta-lactamase domain containing 2 (MBLAC2) pseudogene	18	48478282	48478491	-1	AC024288.1	processed_pseudogene
-0.154876	RNA polymerase III subunit G pseudogene 2 [Source:HGNC Symbol;Acc:HGNC:50691]	18	48478561	48479228	1	POLR3GP2	processed_pseudogene
-0.156509	novel transcript	21	43363332	43366566	1	AP001046.1	lincRNA
-0.156702	HMGA2 antisense RNA 1 [Source:HGNC Symbol;Acc:HGNC:53973]	12	65851340	65882167	-1	HMGA2-AS1	antisense
-0.156787	long intergenic non-protein coding RNA 1679 [Source:HGNC Symbol;Acc:HGNC:52469]	21	43358147	43362349	-1	LINC01679	lincRNA
-0.1588	cell death inducing DFFA like effector b [Source:HGNC Symbol;Acc:HGNC:1977]	14	24305096	24311430	-1	CIDEB	protein_coding
-0.159868	novel transcript	1	21293290	21299774	1	AL031728.1	antisense
-0.160427	novel transcript	17	2122342	2122508	-1	AC090617.7	TEC
-0.161458	nuclear factor, erythroid 2 like 3 pseudogene 1 [Source:HGNC Symbol;Acc:HGNC:22278]	18	59969438	59971396	1	NFE2L3P1	processed_pseudogene
-0.162649	ribosomal protein L21 (RPL21) pseudogene	6	10213881	10214362	-1	AL354868.1	processed_pseudogene
-0.162664	ribosomal protein L19 pseudogene 18 [Source:HGNC Symbol;Acc:HGNC:36121]	17	9589902	9590482	-1	RPL19P18	processed_pseudogene
-0.164201	long intergenic non-protein coding RNA 1127 [Source:HGNC Symbol;Acc:HGNC:49292]	2	101962056	101987167	1	LINC01127	lincRNA
-0.164718	Rho GTPase activating protein 30 [Source:HGNC Symbol;Acc:HGNC:27414]	1	161046946	161069970	-1	ARHGAP30	protein_coding
-0.165333	novel transcript	12	124555905	124556432	1	AC073592.5	TEC
-0.16572	proliferation-associated 2G4 pseudogene 6 [Source:HGNC Symbol;Acc:HGNC:32219]	9	89449558	89450754	1	PA2G4P6	processed_pseudogene
-0.165942	novel transcript, antisense to PAPLN	14	73242651	73245979	-1	AC004846.1	antisense
-0.166565	oncostatin M [Source:HGNC Symbol;Acc:HGNC:8506]	22	30262829	30266851	-1	OSM	protein_coding
-0.169982	novel pseudogene	2	131833783	131836532	-1	AC103564.2	unprocessed_pseudogene
-0.170747	vesicle trafficking 1 pseudogene 2 [Source:HGNC Symbol;Acc:HGNC:50484]	8	87575598	87576508	-1	VTA1P2	processed_pseudogene
-0.171452	MT-CO1 pseudogene 12 [Source:HGNC Symbol;Acc:HGNC:52014]	1	631074	632616	1	MTCO1P12	unprocessed_pseudogene
-0.172516	novel transcript	17	35540039	35540797	-1	AC015911.2	lincRNA
-0.175273	MNX1 antisense RNA 2 [Source:HGNC Symbol;Acc:HGNC:40278]	7	157006307	157007132	1	MNX1-AS2	antisense
-0.176827	microRNA 142 [Source:HGNC Symbol;Acc:HGNC:31529]	17	58331232	58331318	-1	MIR142	miRNA
-0.179323	novel transcript	11	119709920	119713925	1	AP003390.2	lincRNA
-0.18146	RNA, 5S ribosomal 11 [Source:HGNC Symbol;Acc:HGNC:34372]	1	228632631	228632749	-1	RNA5S11	rRNA
-0.191835	ribosomal protein S15a pseudogene 30 [Source:HGNC Symbol;Acc:HGNC:35495]	10	112987476	112987865	1	RPS15AP30	processed_pseudogene
-0.192291	novel transcript, antisense to CELF4	18	37243776	37247506	1	AC015961.2	antisense
-0.192408	ribosomal protein S20 (RPS20) pseudogene	2	148870024	148870381	-1	AC105402.2	processed_pseudogene
-0.193392	novel transcript, antisense to PTCH1	9	95494924	95495379	1	AL161729.2	antisense
-0.19356	nuclear receptor binding factor 2 pseudogene 5 [Source:HGNC Symbol;Acc:HGNC:44683]	10	5776071	5776858	1	NRBF2P5	processed_pseudogene
-0.193668	novel transcript, antisense to AES	19	3052910	3053724	1	AC005944.1	antisense
-0.207609	ribosomal protein L21 pseudogene 2 [Source:HGNC Symbol;Acc:HGNC:16539]	20	4059633	4060113	-1	RPL21P2	processed_pseudogene
-0.212397	ankyrin repeat domain 20 family member A18, pseudogene [Source:HGNC Symbol;Acc:HGNC:23756]	21	14064325	14069087	1	ANKRD20A18P	unprocessed_pseudogene
-0.240156	mitogen-activated protein kinase 6 pseudogene 3 [Source:HGNC Symbol;Acc:HGNC:18977]	13	42068932	42071093	-1	MAPK6P3	processed_pseudogene
-0.253754	methylenetetrahydrofolate dehydrogenase (NADP+ dependent) 2, methenyltetrahydrofolate cyclohydrolase pseudogene 7 [Source:HGNC Symbol;Acc:HGNC:48865]	3	179464346	179465328	1	MTHFD2P7	processed_pseudogene

## Sheet: Table S1B
Table S1B: Differentially methylated regions (DMRs) between NEC and non-NEC ileum
Note that positive values in column A represent ratios of net hypermethylation in NEC versus non-NEC. Negative values in column A epresent ratios of net hypormethylation in NEC versus non-NEC
pr.diff	Gene.description	Chromosome.scaffold.name	Gene.start..bp.	Gene.end..bp.	Strand	Gene.name	Gene.type
0.270547	interferon gamma inducible protein 16 [Source:HGNC Symbol;Acc:HGNC:5395]	1	158999968	159055155	1	IFI16	protein_coding
0.262556	alkylglycerol monooxygenase [Source:HGNC Symbol;Acc:HGNC:33784]	7	15200317	15562015	-1	AGMO	protein_coding
0.22059	polypeptide N-acetylgalactosaminyltransferase 6 [Source:HGNC Symbol;Acc:HGNC:4128]	12	51351247	51392867	-1	GALNT6	protein_coding
0.21836	V-set and immunoglobulin domain containing 10 like 2 [Source:HGNC Symbol;Acc:HGNC:27879]	11	125946056	125958647	1	VSIG10L2	protein_coding
0.201863	t-complex 10 like [Source:HGNC Symbol;Acc:HGNC:11657]	21	32573721	32587373	-1	TCP10L	protein_coding
0.199076	chromosome 4 open reading frame 51 [Source:HGNC Symbol;Acc:HGNC:37264]	4	145680115	145771032	1	C4orf51	protein_coding
0.195679	apolipoprotein B mRNA editing enzyme catalytic subunit 1 [Source:HGNC Symbol;Acc:HGNC:604]	12	7649400	7665908	-1	APOBEC1	protein_coding
0.194904	RAB26, member RAS oncogene family [Source:HGNC Symbol;Acc:HGNC:14259]	16	2140803	2154165	1	RAB26	protein_coding
0.194647	ring finger protein 223 [Source:HGNC Symbol;Acc:HGNC:40020]	1	1070967	1074306	-1	RNF223	protein_coding
0.194352	CDC like kinase 4 [Source:HGNC Symbol;Acc:HGNC:13659]	5	178602664	178630615	-1	CLK4	protein_coding
0.190678	solute carrier family 25 member 23 [Source:HGNC Symbol;Acc:HGNC:19375]	19	6436079	6465203	-1	SLC25A23	protein_coding
0.18955	adhesion G protein-coupled receptor A2 [Source:HGNC Symbol;Acc:HGNC:17849]	8	37784191	37844896	1	ADGRA2	protein_coding
0.18857	solute carrier family 51 beta subunit [Source:HGNC Symbol;Acc:HGNC:29956]	15	65045387	65053397	1	SLC51B	protein_coding
0.188451	TNFAIP3 interacting protein 1 [Source:HGNC Symbol;Acc:HGNC:16903]	5	151029945	151093577	-1	TNIP1	protein_coding
0.184	solute carrier family 34 member 3 [Source:HGNC Symbol;Acc:HGNC:20305]	9	137230757	137236554	1	SLC34A3	protein_coding
0.182043	transmembrane protein 204 [Source:HGNC Symbol;Acc:HGNC:14158]	16	1528688	1555580	1	TMEM204	protein_coding
0.179777	BAI1 associated protein 2 like 2 [Source:HGNC Symbol;Acc:HGNC:26203]	22	38084900	38110684	-1	BAIAP2L2	protein_coding
0.175665	titin-cap [Source:HGNC Symbol;Acc:HGNC:11610]	17	39664187	39666555	1	TCAP	protein_coding
0.172009	small integral membrane protein 24 [Source:HGNC Symbol;Acc:HGNC:37244]	19	3473986	3480542	-1	SMIM24	protein_coding
0.17034	Sec23 homolog A, coat complex II component [Source:HGNC Symbol;Acc:HGNC:10701]	14	39031919	39109646	-1	SEC23A	protein_coding
0.169261	RAS like proto-oncogene B [Source:HGNC Symbol;Acc:HGNC:9840]	2	120240064	120294710	1	RALB	protein_coding
0.167486	CDK5 regulatory subunit associated protein 3 [Source:HGNC Symbol;Acc:HGNC:18673]	17	47967810	47981781	1	CDK5RAP3	protein_coding
0.166709	solute carrier family 17 member 3 [Source:HGNC Symbol;Acc:HGNC:10931]	6	25833066	25882286	-1	SLC17A3	protein_coding
0.166698	guanylate cyclase activator 2A [Source:HGNC Symbol;Acc:HGNC:4682]	1	42162690	42164745	-1	GUCA2A	protein_coding
0.165984	C-C motif chemokine ligand 15 [Source:HGNC Symbol;Acc:HGNC:10613]	17	35996440	36001553	-1	CCL15	protein_coding
0.165984	CCL15-CCL14 readthrough (NMD candidate) [Source:HGNC Symbol;Acc:HGNC:44436]	17	35983656	36001621	-1	CCL15-CCL14	protein_coding
0.165667	mitotic spindle positioning [Source:HGNC Symbol;Acc:HGNC:27000]	19	751112	764318	1	MISP	protein_coding
0.163204	nuclear receptor subfamily 1 group I member 3 [Source:HGNC Symbol;Acc:HGNC:7969]	1	161229666	161238302	-1	NR1I3	protein_coding
0.1631	hepatocyte nuclear factor 4 alpha [Source:HGNC Symbol;Acc:HGNC:5024]	20	44355700	44434596	1	HNF4A	protein_coding
0.162856	solute carrier family 26 member 1 [Source:HGNC Symbol;Acc:HGNC:10993]	4	979073	993440	-1	SLC26A1	protein_coding
0.162553	cytochrome P450 family 2 subfamily W member 1 [Source:HGNC Symbol;Acc:HGNC:20243]	7	983181	989640	1	CYP2W1	protein_coding
0.161823	glutamic--pyruvic transaminase [Source:HGNC Symbol;Acc:HGNC:4552]	8	144502973	144507174	1	GPT	protein_coding
0.160266	hexokinase domain containing 1 [Source:HGNC Symbol;Acc:HGNC:23302]	10	69220332	69267552	1	HKDC1	protein_coding
0.160026	creatine kinase, mitochondrial 1A [Source:HGNC Symbol;Acc:HGNC:31736]	15	43692886	43699222	1	CKMT1A	protein_coding
0.159137	tumor protein p53 inducible protein 3 [Source:HGNC Symbol;Acc:HGNC:19373]	2	24077433	24085861	-1	TP53I3	protein_coding
0.158713	somatostatin receptor 5 [Source:HGNC Symbol;Acc:HGNC:11334]	16	1078781	1080142	1	SSTR5	protein_coding
0.15862	calcium binding protein 2 [Source:HGNC Symbol;Acc:HGNC:1385]	11	67518912	67524517	-1	CABP2	protein_coding
0.158297	nuclear receptor subfamily 5 group A member 2 [Source:HGNC Symbol;Acc:HGNC:7984]	1	200027614	200177420	1	NR5A2	protein_coding
0.157827	chromosome 6 open reading frame 222 [Source:HGNC Symbol;Acc:HGNC:33769]	6	36315761	36336888	-1	C6orf222	protein_coding
0.157512	cytochrome P450 family 3 subfamily A member 5 [Source:HGNC Symbol;Acc:HGNC:2638]	7	99648194	99679998	-1	CYP3A5	protein_coding
0.156635	guanylate cyclase 2C [Source:HGNC Symbol;Acc:HGNC:4688]	12	14612632	14696599	-1	GUCY2C	protein_coding
0.15641	ring finger protein 186 [Source:HGNC Symbol;Acc:HGNC:25978]	1	19814029	19815283	-1	RNF186	protein_coding
0.156359	TNF receptor associated factor 2 [Source:HGNC Symbol;Acc:HGNC:12032]	9	136881912	136926607	1	TRAF2	protein_coding
0.155194	pleckstrin homology domain containing J1 [Source:HGNC Symbol;Acc:HGNC:18211]	19	2230084	2237704	-1	PLEKHJ1	protein_coding
0.154782	ectonucleotide pyrophosphatase/phosphodiesterase 2 [Source:HGNC Symbol;Acc:HGNC:3357]	8	119557086	119673453	-1	ENPP2	protein_coding
0.15474	PDZ domain containing 3 [Source:HGNC Symbol;Acc:HGNC:19891]	11	119185457	119190223	1	PDZD3	protein_coding
0.153291	chromosome 9 open reading frame 152 [Source:HGNC Symbol;Acc:HGNC:31455]	9	110190048	110208189	-1	C9orf152	protein_coding
0.153237	complement component 4 binding protein beta [Source:HGNC Symbol;Acc:HGNC:1328]	1	207088860	207099993	1	C4BPB	protein_coding
0.153069	fatty acid binding protein 2 [Source:HGNC Symbol;Acc:HGNC:3556]	4	119317250	119322390	-1	FABP2	protein_coding
0.152961	GPR75-ASB3 readthrough [Source:HGNC Symbol;Acc:HGNC:40043]	2	53670293	53860160	-1	GPR75-ASB3	protein_coding
0.152881	chromosome 1 open reading frame 116 [Source:HGNC Symbol;Acc:HGNC:28667]	1	207018522	207032756	-1	C1orf116	protein_coding
0.152881	6-phosphofructo-2-kinase/fructose-2,6-biphosphatase 2 [Source:HGNC Symbol;Acc:HGNC:8873]	1	207034366	207081024	1	PFKFB2	protein_coding
0.152811	protein phosphatase 1 regulatory inhibitor subunit 14D [Source:HGNC Symbol;Acc:HGNC:14953]	15	40815445	40828709	-1	PPP1R14D	protein_coding
0.152758	solute carrier family 13 member 1 [Source:HGNC Symbol;Acc:HGNC:10916]	7	123113531	123199972	-1	SLC13A1	protein_coding
0.15166	G protein-coupled receptor 75 [Source:HGNC Symbol;Acc:HGNC:4526]	2	53852913	53859989	-1	GPR75	protein_coding
0.151081	N-acetyltransferase 2 [Source:HGNC Symbol;Acc:HGNC:7646]	8	18391282	18401218	1	NAT2	protein_coding
0.150271	BCL2 binding component 3 [Source:HGNC Symbol;Acc:HGNC:17868]	19	47220822	47232766	-1	BBC3	protein_coding
0.150131	trefoil factor 1 [Source:HGNC Symbol;Acc:HGNC:11755]	21	42362282	42366535	-1	TFF1	protein_coding
0.149978	tetraspanin 8 [Source:HGNC Symbol;Acc:HGNC:11855]	12	71125085	71441898	-1	TSPAN8	protein_coding
0.148069	ankyrin repeat and ubiquitin domain containing 1 [Source:HGNC Symbol;Acc:HGNC:29642]	3	149761100	149968385	-1	ANKUB1	protein_coding
0.147972	sulfotransferase family 2B member 1 [Source:HGNC Symbol;Acc:HGNC:11459]	19	48552075	48599425	1	SULT2B1	protein_coding
0.147602	galectin 4 [Source:HGNC Symbol;Acc:HGNC:6565]	19	38801671	38812945	-1	LGALS4	protein_coding
0.147527	cytochrome P450 family 7 subfamily A member 1 [Source:HGNC Symbol;Acc:HGNC:2651]	8	58490178	58500163	-1	CYP7A1	protein_coding
0.147354	solute carrier family 6 member 19 [Source:HGNC Symbol;Acc:HGNC:27960]	5	1201595	1225111	1	SLC6A19	protein_coding
0.146138	extracellular matrix protein 2 [Source:HGNC Symbol;Acc:HGNC:3154]	9	92493554	92536655	-1	ECM2	protein_coding
0.145399	syntaxin 19 [Source:HGNC Symbol;Acc:HGNC:19300]	3	94014365	94028597	-1	STX19	protein_coding
0.14517	S100 calcium binding protein A14 [Source:HGNC Symbol;Acc:HGNC:18901]	1	153614255	153616986	-1	S100A14	protein_coding
0.144898	interleukin 32 [Source:HGNC Symbol;Acc:HGNC:16830]	16	3065297	3082192	1	IL32	protein_coding
0.144846	transmembrane 4 L six family member 4 [Source:HGNC Symbol;Acc:HGNC:11856]	3	149473974	149503281	1	TM4SF4	protein_coding
0.144591	C-C motif chemokine ligand 16 [Source:HGNC Symbol;Acc:HGNC:10614]	17	35976493	35981497	-1	CCL16	protein_coding
0.144298	sulfotransferase family 1A member 4 [Source:HGNC Symbol;Acc:HGNC:30004]	16	29459889	29464976	1	SULT1A4	protein_coding
0.14415	interleukin 22 receptor subunit alpha 1 [Source:HGNC Symbol;Acc:HGNC:13700]	1	24119771	24143140	-1	IL22RA1	protein_coding
0.144145	splA/ryanodine receptor domain and SOCS box containing 3 [Source:HGNC Symbol;Acc:HGNC:30629]	16	1776712	1793700	-1	SPSB3	protein_coding
0.143658	syndecan binding protein 2 [Source:HGNC Symbol;Acc:HGNC:15756]	20	1309909	1329139	-1	SDCBP2	protein_coding
0.143533	pancreatic lipase related protein 1 [Source:HGNC Symbol;Acc:HGNC:9156]	10	116590385	116609175	1	PNLIPRP1	protein_coding
0.143466	methionyl-tRNA synthetase [Source:HGNC Symbol;Acc:HGNC:6898]	12	57475445	57517569	1	MARS	protein_coding
0.14346	polypeptide N-acetylgalactosaminyltransferase 8 [Source:HGNC Symbol;Acc:HGNC:4130]	12	4720341	4851927	1	GALNT8	protein_coding
0.143148	chromosome 17 open reading frame 99 [Source:HGNC Symbol;Acc:HGNC:34490]	17	78146353	78166177	1	C17orf99	protein_coding
0.143048	solute carrier family 39 member 4 [Source:HGNC Symbol;Acc:HGNC:17129]	8	144409742	144416895	-1	SLC39A4	protein_coding
0.142995	aldo-keto reductase family 1 member C4 [Source:HGNC Symbol;Acc:HGNC:387]	10	5195462	5218949	1	AKR1C4	protein_coding
0.142907	E74 like ETS transcription factor 3 [Source:HGNC Symbol;Acc:HGNC:3318]	1	202007945	202017183	1	ELF3	protein_coding
0.142425	DNA primase subunit 2 [Source:HGNC Symbol;Acc:HGNC:9370]	6	57314805	57646850	1	PRIM2	protein_coding
0.142358	B cell linker [Source:HGNC Symbol;Acc:HGNC:14211]	10	96191702	96271587	-1	BLNK	protein_coding
0.141799	leucine, glutamate and lysine rich 1 [Source:HGNC Symbol;Acc:HGNC:33765]	3	156825481	157046129	1	LEKR1	protein_coding
0.141275	IQ motif containing N [Source:HGNC Symbol;Acc:HGNC:29350]	19	18257097	18274509	-1	IQCN	protein_coding
0.140994	phospholipase A2 group XIIB [Source:HGNC Symbol;Acc:HGNC:18555]	10	72935170	72954778	-1	PLA2G12B	protein_coding
0.140891	cadherin 18 [Source:HGNC Symbol;Acc:HGNC:1757]	5	19471296	20575873	-1	CDH18	protein_coding
0.140596	C-C motif chemokine ligand 25 [Source:HGNC Symbol;Acc:HGNC:10624]	19	8052767	8062650	1	CCL25	protein_coding
0.140455	N-ribosyldihydronicotinamide:quinone reductase 2 [Source:HGNC Symbol;Acc:HGNC:7856]	6	2987987	3028869	1	NQO2	protein_coding
0.140418	xanthine dehydrogenase [Source:HGNC Symbol;Acc:HGNC:12805]	2	31334321	31414742	-1	XDH	protein_coding
0.140398	Rho guanine nucleotide exchange factor 38 [Source:HGNC Symbol;Acc:HGNC:25968]	4	105552620	105708093	1	ARHGEF38	protein_coding
0.139982	mab-21 like 4 [Source:HGNC Symbol;Acc:HGNC:26216]	2	240886048	240896889	-1	MAB21L4	protein_coding
0.139585	TBC/LysM-associated domain containing 2 [Source:HGNC Symbol;Acc:HGNC:16112]	20	36876121	36894235	1	TLDC2	protein_coding
0.139479	inositol polyphosphate-5-phosphatase J [Source:HGNC Symbol;Acc:HGNC:8956]	22	31122731	31134697	1	INPP5J	protein_coding
0.139317	sushi domain containing 2 [Source:HGNC Symbol;Acc:HGNC:30667]	22	24181487	24189106	1	SUSD2	protein_coding
0.138974	NTPase KAP family P-loop domain containing 1 [Source:HGNC Symbol;Acc:HGNC:24739]	19	45149750	45158737	-1	NKPD1	protein_coding
0.138586	olfactomedin 4 [Source:HGNC Symbol;Acc:HGNC:17190]	13	53028813	53052057	1	OLFM4	protein_coding
0.137961	novel protein, TPD52-MRPS28 readthrough	8	79918860	80080775	-1	AC036214.3	protein_coding
0.137213	unc-5 family C-terminal like [Source:HGNC Symbol;Acc:HGNC:21203]	6	41026895	41039221	-1	UNC5CL	protein_coding
0.136889	keratin 15 [Source:HGNC Symbol;Acc:HGNC:6421]	17	41513745	41522529	-1	KRT15	protein_coding
0.136531	nuclear receptor subfamily 0 group B member 2 [Source:HGNC Symbol;Acc:HGNC:7961]	1	26911489	26913975	-1	NR0B2	protein_coding
0.136396	solute carrier family 22 member 18 antisense [Source:HGNC Symbol;Acc:HGNC:10965]	11	2887780	2903740	-1	SLC22A18AS	protein_coding
0.135936	proline rich nuclear receptor coactivator 2 [Source:HGNC Symbol;Acc:HGNC:23158]	1	23956839	23963462	1	PNRC2	protein_coding
0.135853	villin 1 [Source:HGNC Symbol;Acc:HGNC:12690]	2	218419092	218453295	1	VIL1	protein_coding
0.135639	solute carrier family 25 member 34 [Source:HGNC Symbol;Acc:HGNC:27653]	1	15736258	15741392	1	SLC25A34	protein_coding
0.135273	immunoglobulin superfamily member 23 [Source:HGNC Symbol;Acc:HGNC:40040]	19	44613563	44636781	1	IGSF23	protein_coding
0.134833	sulfotransferase family 2A member 1 [Source:HGNC Symbol;Acc:HGNC:11458]	19	47870467	47886315	-1	SULT2A1	protein_coding
0.134772	potassium voltage-gated channel subfamily J member 16 [Source:HGNC Symbol;Acc:HGNC:6262]	17	70053429	70135608	1	KCNJ16	protein_coding
0.13467	ANKRD40 C-terminal like [Source:HGNC Symbol;Acc:HGNC:26080]	17	50761029	50767557	-1	ANKRD40CL	protein_coding
0.134492	C-type lectin domain family 18 member A [Source:HGNC Symbol;Acc:HGNC:30388]	16	69950705	69964452	1	CLEC18A	protein_coding
0.134164	novel RING finger protein	9	137217452	137219361	1	BX255925.3	protein_coding
0.134057	fyn related Src family tyrosine kinase [Source:HGNC Symbol;Acc:HGNC:3955]	6	115931149	116060891	-1	FRK	protein_coding
0.133898	serine peptidase inhibitor, Kazal type 1 [Source:HGNC Symbol;Acc:HGNC:11244]	5	147824568	147831786	-1	SPINK1	protein_coding
0.133051	alcohol dehydrogenase 6 (class V) [Source:HGNC Symbol;Acc:HGNC:255]	4	99202638	99219537	-1	ADH6	protein_coding
0.132965	keratinocyte associated protein 3 [Source:HGNC Symbol;Acc:HGNC:28943]	2	27442366	27446481	1	KRTCAP3	protein_coding
0.132641	troponin I3, cardiac type [Source:NCBI gene;Acc:7137]	19	55151767	55157773	-1	TNNI3	protein_coding
0.13263	aldehyde dehydrogenase 3 family member B2 [Source:HGNC Symbol;Acc:HGNC:411]	11	67662162	67681200	-1	ALDH3B2	protein_coding
0.132617	solute carrier family 2 member 14 [Source:HGNC Symbol;Acc:HGNC:18301]	12	7812512	7891148	-1	SLC2A14	protein_coding
0.132572	caudal type homeobox 1 [Source:HGNC Symbol;Acc:HGNC:1805]	5	150166795	150184558	1	CDX1	protein_coding
0.132487	leucine rich repeat containing 66 [Source:HGNC Symbol;Acc:HGNC:34299]	4	51993702	52017620	-1	LRRC66	protein_coding
0.132331	tsukushi, small leucine rich proteoglycan [Source:HGNC Symbol;Acc:HGNC:28850]	11	76782251	76798153	1	TSKU	protein_coding
0.132328	myosin heavy chain 14 [Source:HGNC Symbol;Acc:HGNC:23212]	19	50188186	50310544	1	MYH14	protein_coding
0.132249	gamma-glutamyltransferase 6 [Source:HGNC Symbol;Acc:HGNC:26891]	17	4556927	4560818	-1	GGT6	protein_coding
0.131698	tetraspanin 31 [Source:HGNC Symbol;Acc:HGNC:10539]	12	57738013	57750219	1	TSPAN31	protein_coding
0.131496	annexin A9 [Source:HGNC Symbol;Acc:HGNC:547]	1	150982249	150995634	1	ANXA9	protein_coding
0.130739	urotensin 2B [Source:HGNC Symbol;Acc:HGNC:30894]	3	191267168	191330536	-1	UTS2B	protein_coding
0.129802	trefoil factor 3 [Source:HGNC Symbol;Acc:HGNC:11757]	21	42311667	42315651	-1	TFF3	protein_coding
0.129381	novel protein	8	23084403	23115536	1	AC107959.5	protein_coding
0.129072	SWI/SNF related, matrix associated, actin dependent regulator of chromatin, subfamily a, member 2 [Source:HGNC Symbol;Acc:HGNC:11098]	9	1980290	2193624	1	SMARCA2	protein_coding
0.128629	acyl-CoA oxidase 2 [Source:HGNC Symbol;Acc:HGNC:120]	3	58505136	58537283	-1	ACOX2	protein_coding
0.128562	APOBEC1 complementation factor [Source:HGNC Symbol;Acc:HGNC:24086]	10	50799409	50885675	-1	A1CF	protein_coding
0.128257	PR/SET domain 7 [Source:HGNC Symbol;Acc:HGNC:9351]	16	90056566	90092072	-1	PRDM7	protein_coding
0.128144	protein kinase C delta [Source:HGNC Symbol;Acc:HGNC:9399]	3	53156009	53192717	1	PRKCD	protein_coding
0.12794	zinc finger CCCH-type containing 12D [Source:HGNC Symbol;Acc:HGNC:21175]	6	149446795	149485061	-1	ZC3H12D	protein_coding
0.127773	carboxypeptidase N subunit 1 [Source:HGNC Symbol;Acc:HGNC:2312]	10	100042193	100081877	-1	CPN1	protein_coding
0.127659	cerebellin 3 precursor [Source:HGNC Symbol;Acc:HGNC:20146]	14	24426532	24430954	-1	CBLN3	protein_coding
0.127646	myelin regulatory factor like [Source:HGNC Symbol;Acc:HGNC:26316]	12	69825304	69959097	1	MYRFL	protein_coding
0.127263	neuronal guanine nucleotide exchange factor [Source:HGNC Symbol;Acc:HGNC:7807]	2	232878701	233013256	-1	NGEF	protein_coding
0.126861	leucine zipper transcription factor like 1 [Source:HGNC Symbol;Acc:HGNC:6741]	3	45823316	45916042	-1	LZTFL1	protein_coding
0.125617	novel protein	8	22589274	22602084	1	AC037459.1	protein_coding
0.125211	NLR family pyrin domain containing 6 [Source:HGNC Symbol;Acc:HGNC:22944]	11	278365	285359	1	NLRP6	protein_coding
0.125025	ROS proto-oncogene 1, receptor tyrosine kinase [Source:HGNC Symbol;Acc:HGNC:10261]	6	117288300	117425855	-1	ROS1	protein_coding
0.12499	LIM and calponin homology domains 1 [Source:HGNC Symbol;Acc:HGNC:29191]	4	41359607	41700044	1	LIMCH1	protein_coding
0.124752	kallikrein 1 [Source:HGNC Symbol;Acc:HGNC:6357]	19	50819146	50823787	-1	KLK1	protein_coding
0.124555	polycystin 1 like 3, transient receptor potential channel interacting [Source:HGNC Symbol;Acc:HGNC:21716]	16	71929538	71999978	-1	PKD1L3	protein_coding
0.123849	meprin A subunit alpha [Source:HGNC Symbol;Acc:HGNC:7015]	6	46793389	46839782	1	MEP1A	protein_coding
0.123503	chromosome 12 open reading frame 74 [Source:HGNC Symbol;Acc:HGNC:27887]	12	92702843	92772455	1	C12orf74	protein_coding
0.123422	SH3 and SYLF domain containing 1 [Source:HGNC Symbol;Acc:HGNC:29546]	2	217730	266398	-1	SH3YL1	protein_coding
0.123117	interleukin 17 receptor E like [Source:HGNC Symbol;Acc:HGNC:33808]	22	49994513	50012659	-1	IL17REL	protein_coding
0.123022	homeobox A9 [Source:HGNC Symbol;Acc:HGNC:5109]	7	27162438	27175180	-1	HOXA9	protein_coding
0.122856	neurexophilin and PC-esterase domain family member 2 [Source:HGNC Symbol;Acc:HGNC:26331]	11	114678386	114707069	1	NXPE2	protein_coding
0.122582	peptidase inhibitor 3 [Source:HGNC Symbol;Acc:HGNC:8947]	20	45174902	45176544	1	PI3	protein_coding
0.122465	retinol dehydrogenase 5 [Source:HGNC Symbol;Acc:HGNC:9940]	12	55720367	55724705	1	RDH5	protein_coding
0.122371	caspase 4 [Source:HGNC Symbol;Acc:HGNC:1505]	11	104942866	104969366	-1	CASP4	protein_coding
0.122012	mitochondrial ribosomal protein L48 [Source:HGNC Symbol;Acc:HGNC:16653]	11	73787316	73865133	1	MRPL48	protein_coding
0.121908	carbonic anhydrase 9 [Source:HGNC Symbol;Acc:HGNC:1383]	9	35673918	35681159	1	CA9	protein_coding
0.121778	transmembrane and immunoglobulin domain containing 1 [Source:HGNC Symbol;Acc:HGNC:32431]	17	30316333	30334059	-1	TMIGD1	protein_coding
0.121686	atonal bHLH transcription factor 8 [Source:HGNC Symbol;Acc:HGNC:24126]	2	85751344	85791383	1	ATOH8	protein_coding
0.121673	butyrophilin like 8 [Source:HGNC Symbol;Acc:HGNC:26131]	5	180899077	180950906	1	BTNL8	protein_coding
0.121664	tubulointerstitial nephritis antigen [Source:HGNC Symbol;Acc:HGNC:14599]	6	54307859	54390142	1	TINAG	protein_coding
0.121137	C-C motif chemokine ligand 28 [Source:HGNC Symbol;Acc:HGNC:17700]	5	43376645	43412391	-1	CCL28	protein_coding
0.121078	ETS homologous factor [Source:HGNC Symbol;Acc:HGNC:3246]	11	34621093	34661057	1	EHF	protein_coding
0.120906	klotho beta [Source:HGNC Symbol;Acc:HGNC:15527]	4	39406930	39451533	1	KLB	protein_coding
0.120756	mab-21 like 3 [Source:HGNC Symbol;Acc:HGNC:26787]	1	116111755	116135240	1	MAB21L3	protein_coding
0.120699	SRC proto-oncogene, non-receptor tyrosine kinase [Source:HGNC Symbol;Acc:HGNC:11283]	20	37344685	37406050	1	SRC	protein_coding
0.120599	zinc finger protein 696 [Source:HGNC Symbol;Acc:HGNC:25872]	8	143289676	143298061	1	ZNF696	protein_coding
0.120043	olfactory receptor family 2 subfamily A member 12 [Source:HGNC Symbol;Acc:HGNC:15082]	7	144086278	144098953	1	OR2A12	protein_coding
0.119654	neuronal differentiation 2 [Source:HGNC Symbol;Acc:HGNC:7763]	17	39603536	39609777	-1	NEUROD2	protein_coding
0.119446	peptidase M20 domain containing 1 [Source:HGNC Symbol;Acc:HGNC:26518]	1	205828025	205850132	-1	PM20D1	protein_coding
0.119246	MyoD family inhibitor [Source:HGNC Symbol;Acc:HGNC:6967]	6	41636882	41654246	1	MDFI	protein_coding
0.11909	doublecortin domain containing 2B [Source:HGNC Symbol;Acc:HGNC:32576]	1	32209094	32216196	1	DCDC2B	protein_coding
0.118828	somatostatin receptor 3 [Source:HGNC Symbol;Acc:HGNC:11332]	22	37204237	37212477	-1	SSTR3	protein_coding
0.118597	sorcin [Source:HGNC Symbol;Acc:HGNC:11292]	7	88205118	88226993	-1	SRI	protein_coding
0.118561	Rho family GTPase 3 [Source:HGNC Symbol;Acc:HGNC:671]	2	150468195	150539011	-1	RND3	protein_coding
0.117976	apolipoprotein A2 [Source:HGNC Symbol;Acc:HGNC:601]	1	161222292	161223631	-1	APOA2	protein_coding
0.117717	BCAR1, Cas family scaffold protein [Source:HGNC Symbol;Acc:HGNC:971]	16	75228181	75268053	-1	BCAR1	protein_coding
0.117585	calcium/calmodulin dependent protein kinase kinase 2 [Source:HGNC Symbol;Acc:HGNC:1470]	12	121237675	121298308	-1	CAMKK2	protein_coding
0.117084	keratin 8 [Source:HGNC Symbol;Acc:HGNC:6446]	12	52897187	52949954	-1	KRT8	protein_coding
0.116424	colony stimulating factor 3 [Source:HGNC Symbol;Acc:HGNC:2438]	17	40015361	40017813	1	CSF3	protein_coding
0.116219	PDZK1 interacting protein 1 [Source:HGNC Symbol;Acc:HGNC:16887]	1	47183582	47191044	-1	PDZK1IP1	protein_coding
0.116174	myotubularin related protein 11 [Source:HGNC Symbol;Acc:HGNC:24307]	1	149928651	149936879	-1	MTMR11	protein_coding
0.115848	adhesion G protein-coupled receptor G1 [Source:HGNC Symbol;Acc:HGNC:4512]	16	57610652	57665580	1	ADGRG1	protein_coding
0.115701	gasdermin B [Source:HGNC Symbol;Acc:HGNC:23690]	17	39904595	39919854	-1	GSDMB	protein_coding
0.115166	alkaline phosphatase, intestinal [Source:HGNC Symbol;Acc:HGNC:437]	2	232456125	232460753	1	ALPI	protein_coding
0.114986	small integral membrane protein 31 [Source:HGNC Symbol;Acc:HGNC:49638]	4	164754064	164803795	1	SMIM31	protein_coding
0.114894	chromosome 19 open reading frame 33 [Source:HGNC Symbol;Acc:HGNC:16668]	19	38304164	38305006	1	C19orf33	protein_coding
0.114826	engulfment and cell motility 3 [Source:HGNC Symbol;Acc:HGNC:17289]	16	67199111	67204029	1	ELMO3	protein_coding
0.114591	ankyrin repeat and sterile alpha motif domain containing 4B [Source:HGNC Symbol;Acc:HGNC:26795]	16	21233699	21253850	1	ANKS4B	protein_coding
0.113931	ring finger protein 19A, RBR E3 ubiquitin protein ligase [Source:HGNC Symbol;Acc:HGNC:13432]	8	100257060	100336218	-1	RNF19A	protein_coding
0.11376	aldo-keto reductase family 1 member C1 [Source:HGNC Symbol;Acc:HGNC:384]	10	4963253	4983283	1	AKR1C1	protein_coding
0.113556	protein tyrosine phosphatase, receptor type H [Source:HGNC Symbol;Acc:HGNC:9672]	19	55181247	55209506	-1	PTPRH	protein_coding
0.113549	ubinuclein 2 [Source:HGNC Symbol;Acc:HGNC:21931]	7	139230356	139308236	1	UBN2	protein_coding
0.113513	septin 12 [Source:HGNC Symbol;Acc:HGNC:26348]	16	4777669	4788521	-1	2021-09-12	protein_coding
0.113347	galectin 8 [Source:HGNC Symbol;Acc:HGNC:6569]	1	236518000	236552981	1	LGALS8	protein_coding
0.113251	myosin XVI [Source:HGNC Symbol;Acc:HGNC:29822]	13	108596152	109208005	1	MYO16	protein_coding
0.113115	matrix metallopeptidase 1 [Source:HGNC Symbol;Acc:HGNC:7155]	11	102789919	102798160	-1	MMP1	protein_coding
0.112595	pleckstrin homology like domain family B member 2 [Source:HGNC Symbol;Acc:HGNC:29573]	3	111732497	111976517	1	PHLDB2	protein_coding
0.112455	FXYD domain containing ion transport regulator 4 [Source:HGNC Symbol;Acc:HGNC:4028]	10	43371636	43376335	1	FXYD4	protein_coding
0.112173	ST6 N-acetylgalactosaminide alpha-2,6-sialyltransferase 1 [Source:HGNC Symbol;Acc:HGNC:23614]	17	76624761	76643786	-1	ST6GALNAC1	protein_coding
0.112171	apolipoprotein D [Source:HGNC Symbol;Acc:HGNC:612]	3	195568705	195584033	-1	APOD	protein_coding
0.11208	G protein nucleolar 3 [Source:HGNC Symbol;Acc:HGNC:29931]	3	52681156	52694497	1	GNL3	protein_coding
0.111965	HNF1 homeobox A [Source:HGNC Symbol;Acc:HGNC:11621]	12	120978543	121002512	1	HNF1A	protein_coding
0.111847	cytochrome P450 family 4 subfamily F member 12 [Source:HGNC Symbol;Acc:HGNC:18857]	19	15672757	15697174	1	CYP4F12	protein_coding
0.111818	solute carrier family 7 member 9 [Source:HGNC Symbol;Acc:HGNC:11067]	19	32830509	32869767	-1	SLC7A9	protein_coding
0.111799	fucosyltransferase 3 (Lewis blood group) [Source:HGNC Symbol;Acc:HGNC:4014]	19	5842888	5851474	-1	FUT3	protein_coding
0.111736	spermatogenesis associated 12 [Source:HGNC Symbol;Acc:HGNC:23221]	3	57060664	57075432	1	SPATA12	protein_coding
0.111687	fucosyltransferase 8 [Source:HGNC Symbol;Acc:HGNC:4019]	14	65410592	65744121	1	FUT8	protein_coding
0.11072	germinal center associated signaling and motility like [Source:HGNC Symbol;Acc:HGNC:29583]	1	247507058	247577690	1	GCSAML	protein_coding
0.110497	major facilitator superfamily domain containing 6 like [Source:HGNC Symbol;Acc:HGNC:26656]	17	8797162	8799349	-1	MFSD6L	protein_coding
0.110425	regenerating family member 1 alpha [Source:HGNC Symbol;Acc:HGNC:9951]	2	79120362	79123409	1	REG1A	protein_coding
0.110327	kallikrein related peptidase 11 [Source:HGNC Symbol;Acc:HGNC:6359]	19	51022216	51028039	-1	KLK11	protein_coding
0.110069	UDP-GlcNAc:betaGal beta-1,3-N-acetylglucosaminyltransferase 10 (putative) [Source:HGNC Symbol;Acc:HGNC:53652]	9	120792403	120799918	1	B3GNT10	protein_coding
0.109956	phospholipase A2 group IIA [Source:HGNC Symbol;Acc:HGNC:9031]	1	19975431	19980416	-1	PLA2G2A	protein_coding
0.109524	clarin 1 [Source:HGNC Symbol;Acc:HGNC:12605]	3	150926163	150972999	-1	CLRN1	protein_coding
0.109456	small integral membrane protein 22 [Source:HGNC Symbol;Acc:HGNC:48329]	16	4788397	4796491	1	SMIM22	protein_coding
0.109415	transmembrane protein 238 like [Source:HGNC Symbol;Acc:HGNC:44356]	17	10794913	10804099	-1	TMEM238L	protein_coding
0.109397	recombination signal binding protein for immunoglobulin kappa J region [Source:HGNC Symbol;Acc:HGNC:5724]	4	26163455	26435131	1	RBPJ	protein_coding
0.109324	novel protein	6	42155426	42163439	1	AL096814.1	protein_coding
0.109324	guanylate cyclase activator 1A [Source:HGNC Symbol;Acc:HGNC:4678]	6	42155406	42180056	1	GUCA1A	protein_coding
0.109316	cell death inducing DFFA like effector c [Source:HGNC Symbol;Acc:HGNC:24229]	3	9866711	9880254	-1	CIDEC	protein_coding
0.109071	mitochondrial fission regulator 1 like [Source:HGNC Symbol;Acc:HGNC:28836]	1	25818640	25832942	1	MTFR1L	protein_coding
0.109014	neurotrimin [Source:HGNC Symbol;Acc:HGNC:17941]	11	131370478	132336822	1	NTM	protein_coding
0.10853	receptor activity modifying protein 1 [Source:HGNC Symbol;Acc:HGNC:9843]	2	237858893	237912106	1	RAMP1	protein_coding
0.108502	semaphorin 5A [Source:HGNC Symbol;Acc:HGNC:10736]	5	9035033	9546075	-1	SEMA5A	protein_coding
0.108489	desmoglein 3 [Source:HGNC Symbol;Acc:HGNC:3050]	18	31447741	31478702	1	DSG3	protein_coding
0.108287	urocortin 3 [Source:HGNC Symbol;Acc:HGNC:17781]	10	5364966	5374692	1	UCN3	protein_coding
0.107523	aldehyde dehydrogenase 3 family member A1 [Source:HGNC Symbol;Acc:HGNC:405]	17	19737984	19748943	-1	ALDH3A1	protein_coding
0.107114	WD repeat domain 72 [Source:HGNC Symbol;Acc:HGNC:26790]	15	53513741	53762878	-1	WDR72	protein_coding
0.106896	matrix metallopeptidase 20 [Source:HGNC Symbol;Acc:HGNC:7167]	11	102576832	102625332	-1	MMP20	protein_coding
0.106622	Fc fragment of IgA and IgM receptor [Source:HGNC Symbol;Acc:HGNC:24692]	1	206957965	206970625	-1	FCAMR	protein_coding
0.106505	family with sequence similarity 83 member E [Source:HGNC Symbol;Acc:HGNC:25972]	19	48600810	48614854	-1	FAM83E	protein_coding
0.106178	novel protein	4	109713916	109801999	-1	AC126283.2	protein_coding
0.105874	procollagen-lysine,2-oxoglutarate 5-dioxygenase 2 [Source:HGNC Symbol;Acc:HGNC:9082]	3	146069440	146163653	-1	PLOD2	protein_coding
0.105804	ciliogenesis associated TTC17 interacting protein [Source:HGNC Symbol;Acc:HGNC:25062]	2	218356857	218368099	1	CATIP	protein_coding
0.105758	SGK2, serine/threonine kinase 2 [Source:HGNC Symbol;Acc:HGNC:13900]	20	43558968	43588237	1	SGK2	protein_coding
0.105646	LFNG O-fucosylpeptide 3-beta-N-acetylglucosaminyltransferase [Source:HGNC Symbol;Acc:HGNC:6560]	7	2512529	2529177	1	LFNG	protein_coding
0.105513	5-hydroxytryptamine receptor 3A [Source:HGNC Symbol;Acc:HGNC:5297]	11	113974881	113990313	1	HTR3A	protein_coding
0.105385	matrix metallopeptidase 10 [Source:HGNC Symbol;Acc:HGNC:7156]	11	102770502	102780628	-1	MMP10	protein_coding
0.105222	sperm-tail PG-rich repeat containing 3 [Source:HGNC Symbol;Acc:HGNC:37285]	9	137251261	137253483	1	STPG3	protein_coding
0.105212	solute carrier family 38 member 8 [Source:HGNC Symbol;Acc:HGNC:32434]	16	84009667	84042636	-1	SLC38A8	protein_coding
0.105079	coenzyme Q8B [Source:HGNC Symbol;Acc:HGNC:19041]	19	40691530	40718207	-1	COQ8B	protein_coding
0.105016	keratin 36 [Source:HGNC Symbol;Acc:HGNC:6454]	17	41486136	41492546	-1	KRT36	protein_coding
0.104766	transmembrane 4 L six family member 1 [Source:HGNC Symbol;Acc:HGNC:11853]	3	149369022	149377692	-1	TM4SF1	protein_coding
0.104722	insulin like growth factor binding protein acid labile subunit [Source:HGNC Symbol;Acc:HGNC:5468]	16	1790413	1794971	-1	IGFALS	protein_coding
0.104681	iodothyronine deiodinase 2 [Source:HGNC Symbol;Acc:HGNC:2884]	14	80197527	80387757	-1	DIO2	protein_coding
0.104293	structural maintenance of chromosomes 6 [Source:HGNC Symbol;Acc:HGNC:20466]	2	17663812	17800242	-1	SMC6	protein_coding
0.104235	glycerol-3-phosphate dehydrogenase 1 like [Source:HGNC Symbol;Acc:HGNC:28956]	3	32105689	32168713	1	GPD1L	protein_coding
0.103661	epididymal sperm binding protein 1 [Source:NCBI gene;Acc:64100]	19	47994632	48025154	1	AC010330.1	protein_coding
0.103528	SUB1 homolog, transcriptional regulator [Source:HGNC Symbol;Acc:HGNC:19985]	5	32531633	32604079	1	SUB1	protein_coding
0.103512	solute carrier family 30 member 10 [Source:HGNC Symbol;Acc:HGNC:25355]	1	219685427	219958647	-1	SLC30A10	protein_coding
0.103442	fatty acid binding protein 1 [Source:HGNC Symbol;Acc:HGNC:3555]	2	88122982	88128116	-1	FABP1	protein_coding
0.103437	mesothelin [Source:HGNC Symbol;Acc:HGNC:7371]	16	760734	768865	1	MSLN	protein_coding
0.103385	intelectin 1 [Source:HGNC Symbol;Acc:HGNC:18259]	1	160876540	160885180	-1	ITLN1	protein_coding
0.103319	LRR binding FLII interacting protein 2 [Source:HGNC Symbol;Acc:HGNC:6703]	3	37052626	37183689	-1	LRRFIP2	protein_coding
0.102962	myosin VIIB [Source:HGNC Symbol;Acc:HGNC:7607]	2	127535802	127637729	1	MYO7B	protein_coding
0.102815	transmembrane protein 252 [Source:HGNC Symbol;Acc:HGNC:28537]	9	68536580	68540867	-1	TMEM252	protein_coding
0.1027	proline rich 15 like [Source:HGNC Symbol;Acc:HGNC:28149]	17	47951967	47957883	-1	PRR15L	protein_coding
0.102045	caldesmon 1 [Source:HGNC Symbol;Acc:HGNC:1441]	7	134744252	134970729	1	CALD1	protein_coding
0.102032	N-acetylated alpha-linked acidic dipeptidase like 1 [Source:HGNC Symbol;Acc:HGNC:23536]	11	65044818	65058553	-1	NAALADL1	protein_coding
0.101913	cellular communication network factor 5 [Source:HGNC Symbol;Acc:HGNC:12770]	20	44714844	44728509	1	CCN5	protein_coding
0.101699	Rho related BTB domain containing 2 [Source:HGNC Symbol;Acc:HGNC:18756]	8	22987417	23020199	1	RHOBTB2	protein_coding
0.10163	IQ motif containing K [Source:HGNC Symbol;Acc:HGNC:28556]	16	19716456	19858467	1	IQCK	protein_coding
0.101608	interferon lambda 1 [Source:HGNC Symbol;Acc:HGNC:18363]	19	39296407	39298673	1	IFNL1	protein_coding
0.101452	chromosome 15 open reading frame 62 [Source:HGNC Symbol;Acc:HGNC:34489]	15	40770080	40772449	1	C15orf62	protein_coding
0.101287	progestin and adipoQ receptor family member 7 [Source:HGNC Symbol;Acc:HGNC:23146]	1	25861210	25871253	-1	PAQR7	protein_coding
0.101245	RAR related orphan receptor C [Source:HGNC Symbol;Acc:HGNC:10260]	1	151806071	151831845	-1	RORC	protein_coding
0.101232	acetyl-CoA carboxylase beta [Source:HGNC Symbol;Acc:HGNC:85]	12	109116595	109268226	1	ACACB	protein_coding
0.100846	CD82 molecule [Source:HGNC Symbol;Acc:HGNC:6210]	11	44564427	44620358	1	CD82	protein_coding
0.100825	family with sequence similarity 107 member A [Source:HGNC Symbol;Acc:HGNC:30827]	3	58564117	58627610	-1	FAM107A	protein_coding
0.100785	RBBP8 N-terminal like [Source:HGNC Symbol;Acc:HGNC:16144]	20	62410237	62427539	-1	RBBP8NL	protein_coding
0.10075	fatty acid binding protein 6 [Source:HGNC Symbol;Acc:HGNC:3561]	5	160187367	160238735	1	FABP6	protein_coding
0.100502	dolichyl-phosphate mannosyltransferase subunit 2, regulatory [Source:HGNC Symbol;Acc:HGNC:3006]	9	127935099	127938484	-1	DPM2	protein_coding
0.100459	DnaJ heat shock protein family (Hsp40) member C9 [Source:HGNC Symbol;Acc:HGNC:19123]	10	73183362	73248862	-1	DNAJC9	protein_coding
0.100439	hepatitis A virus cellular receptor 1 [Source:HGNC Symbol;Acc:HGNC:17866]	5	157029413	157059119	-1	HAVCR1	protein_coding
0.100407	FXYD domain containing ion transport regulator 3 [Source:HGNC Symbol;Acc:HGNC:4027]	19	35115879	35124324	1	FXYD3	protein_coding
0.100314	lipopolysaccharide induced TNF factor [Source:HGNC Symbol;Acc:HGNC:16841]	16	11547722	11636381	-1	LITAF	protein_coding
0.100102	synaptotagmin 8 [Source:HGNC Symbol;Acc:HGNC:19264]	11	1828307	1837521	1	SYT8	protein_coding
0.100063	progestin and adipoQ receptor family member 6 [Source:HGNC Symbol;Acc:HGNC:30132]	1	156243320	156248117	-1	PAQR6	protein_coding
-0.100099	family with sequence similarity 124 member B [Source:HGNC Symbol;Acc:HGNC:26224]	2	224378698	224402107	-1	FAM124B	protein_coding
-0.100285	LIM domain containing 2 [Source:HGNC Symbol;Acc:HGNC:28142]	17	63695888	63701172	-1	LIMD2	protein_coding
-0.100722	CD48 molecule [Source:HGNC Symbol;Acc:HGNC:1683]	1	160678746	160711831	-1	CD48	protein_coding
-0.100727	bone marrow stromal cell antigen 2 [Source:HGNC Symbol;Acc:HGNC:1119]	19	17402939	17405630	-1	BST2	protein_coding
-0.101301	peptidoglycan recognition protein 1 [Source:HGNC Symbol;Acc:HGNC:8904]	19	46019153	46023053	-1	PGLYRP1	protein_coding
-0.101365	Spi-1 proto-oncogene [Source:HGNC Symbol;Acc:HGNC:11241]	11	47354860	47378576	-1	SPI1	protein_coding
-0.101628	megalencephalic leukoencephalopathy with subcortical cysts 1 [Source:HGNC Symbol;Acc:HGNC:17082]	22	50059391	50085902	-1	MLC1	protein_coding
-0.101753	SH2B adaptor protein 2 [Source:HGNC Symbol;Acc:HGNC:17381]	7	102285091	102321711	1	SH2B2	protein_coding
-0.101907	cathepsin G [Source:HGNC Symbol;Acc:HGNC:2532]	14	24573518	24576250	-1	CTSG	protein_coding
-0.101951	bridging integrator 2 [Source:HGNC Symbol;Acc:HGNC:1053]	12	51281038	51324668	-1	BIN2	protein_coding
-0.103518	serine protease 21 [Source:HGNC Symbol;Acc:HGNC:9485]	16	2817180	2826304	1	PRSS21	protein_coding
-0.104097	transmembrane channel like 8 [Source:HGNC Symbol;Acc:HGNC:20474]	17	78130770	78142968	1	TMC8	protein_coding
-0.105181	docking protein 2 [Source:HGNC Symbol;Acc:HGNC:2991]	8	21908873	21913690	-1	DOK2	protein_coding
-0.107965	sphingolipid transporter 3 (putative) [Source:HGNC Symbol;Acc:HGNC:28433]	17	4433940	4488208	1	SPNS3	protein_coding
-0.107982	NLR family pyrin domain containing 3 [Source:HGNC Symbol;Acc:HGNC:16400]	1	247416156	247449108	1	NLRP3	protein_coding
-0.109019	CD93 molecule [Source:HGNC Symbol;Acc:HGNC:15855]	20	23079360	23086324	-1	CD93	protein_coding
-0.109215	STEAP family member 1B [Source:HGNC Symbol;Acc:HGNC:41907]	7	22419444	22727613	-1	STEAP1B	protein_coding
-0.1114	schwannomin interacting protein 1 [Source:HGNC Symbol;Acc:HGNC:15678]	3	159839861	159897360	1	SCHIP1	protein_coding
-0.111515	RHO family interacting cell polarization regulator 2 [Source:HGNC Symbol;Acc:HGNC:13872]	6	24804281	25042170	-1	RIPOR2	protein_coding
-0.112864	glutathione S-transferase mu 5 [Source:HGNC Symbol;Acc:HGNC:4637]	1	109711780	109775428	1	GSTM5	protein_coding
-0.113071	GTPase, IMAP family member 8 [Source:HGNC Symbol;Acc:HGNC:21792]	7	150450630	150479393	1	GIMAP8	protein_coding
-0.113515	hydroxysteroid 17-beta dehydrogenase 14 [Source:HGNC Symbol;Acc:HGNC:23238]	19	48813018	48836510	-1	HSD17B14	protein_coding
-0.113842	chromosome 22 open reading frame 15 [Source:HGNC Symbol;Acc:HGNC:15558]	22	23763021	23765861	1	C22orf15	protein_coding
-0.114786	intercellular adhesion molecule 3 [Source:HGNC Symbol;Acc:HGNC:5346]	19	10333776	10339661	-1	ICAM3	protein_coding
-0.115379	chromosome 1 open reading frame 162 [Source:HGNC Symbol;Acc:HGNC:28344]	1	111473792	111478512	1	C1orf162	protein_coding
-0.116388	kelch like family member 6 [Source:HGNC Symbol;Acc:HGNC:18653]	3	183487551	183555706	-1	KLHL6	protein_coding
-0.116873	vitamin D receptor [Source:HGNC Symbol;Acc:HGNC:12679]	12	47841537	47943048	-1	VDR	protein_coding
-0.117319	chromosome 16 open reading frame 54 [Source:HGNC Symbol;Acc:HGNC:26649]	16	29742463	29745990	-1	C16orf54	protein_coding
-0.11735	myosin IG [Source:HGNC Symbol;Acc:HGNC:13880]	7	44962662	44979088	-1	MYO1G	protein_coding
-0.117821	CD28 molecule [Source:HGNC Symbol;Acc:HGNC:1653]	2	203706475	203738912	1	CD28	protein_coding
-0.118317	NLR family CARD domain containing 3 [Source:HGNC Symbol;Acc:HGNC:29889]	16	3539033	3577403	-1	NLRC3	protein_coding
-0.119353	sodium voltage-gated channel alpha subunit 7 [Source:HGNC Symbol;Acc:HGNC:10594]	2	166403573	166611482	-1	SCN7A	protein_coding
-0.121112	intermediate filament family orphan 1 [Source:HGNC Symbol;Acc:HGNC:24970]	12	6538375	6556083	-1	IFFO1	protein_coding
-0.123492	integrin subunit alpha M [Source:HGNC Symbol;Acc:HGNC:6149]	16	31259967	31332892	1	ITGAM	protein_coding
-0.12514	Rho GDP dissociation inhibitor beta [Source:HGNC Symbol;Acc:HGNC:679]	12	14942031	14961728	-1	ARHGDIB	protein_coding
-0.12666	phospholipase C beta 2 [Source:HGNC Symbol;Acc:HGNC:9055]	15	40278176	40307935	-1	PLCB2	protein_coding
-0.126802	SH2 domain containing 3C [Source:HGNC Symbol;Acc:HGNC:16884]	9	127738317	127778710	-1	SH2D3C	protein_coding
-0.127505	novel protein	17	63917203	63931385	-1	AC127029.3	protein_coding
-0.130519	prolyl endopeptidase [Source:HGNC Symbol;Acc:HGNC:9358]	6	105273220	105454062	-1	PREP	protein_coding
-0.132027	2,4-dienoyl-CoA reductase 2 [Source:HGNC Symbol;Acc:HGNC:2754]	16	401858	412487	1	DECR2	protein_coding
-0.134432	tetraspanin 32 [Source:HGNC Symbol;Acc:HGNC:13410]	11	2301997	2318200	1	TSPAN32	protein_coding
-0.13489	chromosome 11 open reading frame 21 [Source:HGNC Symbol;Acc:HGNC:13231]	11	2295645	2303049	-1	C11orf21	protein_coding
-0.134908	inositol polyphosphate-5-phosphatase D [Source:HGNC Symbol;Acc:HGNC:6079]	2	233059967	233207903	1	INPP5D	protein_coding
-0.138684	novel protein	19	7348943	7383385	1	AC119396.1	protein_coding
-0.140919	hematopoietic prostaglandin D synthase [Source:HGNC Symbol;Acc:HGNC:17890]	4	94298535	94342876	-1	HPGDS	protein_coding
-0.1421	zinc finger protein 217 [Source:HGNC Symbol;Acc:HGNC:13009]	20	53567065	53609907	-1	ZNF217	protein_coding
-0.142981	radial spoke head 6 homolog A [Source:HGNC Symbol;Acc:HGNC:14241]	19	45795713	45815308	-1	RSPH6A	protein_coding
-0.145576	interferon stimulated exonuclease gene 20 [Source:HGNC Symbol;Acc:HGNC:6130]	15	88636153	88656483	1	ISG20	protein_coding
-0.146399	leukotriene B4 receptor [Source:HGNC Symbol;Acc:HGNC:6713]	14	24311450	24318036	1	LTB4R	protein_coding
-0.147803	regulator of G protein signaling 1 [Source:HGNC Symbol;Acc:HGNC:9991]	1	192575763	192580024	1	RGS1	protein_coding
-0.149458	granzyme A [Source:HGNC Symbol;Acc:HGNC:4708]	5	55102646	55110252	1	GZMA	protein_coding
-0.149606	protein tyrosine phosphatase, non-receptor type 7 [Source:HGNC Symbol;Acc:HGNC:9659]	1	202147013	202161588	-1	PTPN7	protein_coding
-0.1588	cell death inducing DFFA like effector b [Source:HGNC Symbol;Acc:HGNC:1977]	14	24305096	24311430	-1	CIDEB	protein_coding
-0.164718	Rho GTPase activating protein 30 [Source:HGNC Symbol;Acc:HGNC:27414]	1	161046946	161069970	-1	ARHGAP30	protein_coding
-0.166565	oncostatin M [Source:HGNC Symbol;Acc:HGNC:8506]	22	30262829	30266851	-1	OSM	protein_coding

## Sheet: Table S1C
Table S1C: Differentially methylated regions (DMRs) between NEC and non-NEC ileum
Note that positive values in column A represent ratios of net hypermethylation in NEC versus non-NEC. Negative values in column A epresent ratios of net hypormethylation in NEC versus non-NEC
pr.diff	Chromosome.scaffold.name	Gene.start..bp.	Gene.end..bp.	Strand	Gene.name	Gene.type
0.332038	7	157281536	157282686	-1	AC004975.2	lincRNA
0.22515	2	120542909	120544878	-1	AC073257.2	lincRNA
0.21698	3	188001700	188003406	-1	AC092941.2	lincRNA
0.216582	11	69481662	69494952	1	LINC01488	lincRNA
0.202649	6	134706060	134707349	-1	AL121970.1	lincRNA
0.201236	5	68531690	68533530	-1	AC010280.1	lincRNA
0.195489	17	81339183	81339691	-1	AC027601.3	lincRNA
0.194952	11	134994982	135007779	-1	AP003062.3	lincRNA
0.191302	13	107870383	107873372	1	AL136964.1	lincRNA
0.188799	1	200478020	200483604	-1	AL359834.1	lincRNA
0.186486	7	73985992	73988767	1	AC099398.1	lincRNA
0.182373	12	31363481	31369301	-1	LINC02387	lincRNA
0.179044	14	53599832	53614026	-1	AL163953.1	lincRNA
0.173223	5	174618164	174625775	1	AC108112.1	lincRNA
0.168424	4	151799500	151801348	1	AC107074.1	lincRNA
0.163026	20	48471308	48472414	1	AL049541.1	lincRNA
0.161445	22	39292988	39295589	1	AL022326.1	lincRNA
0.160594	17	5772234	5930696	1	AC007846.1	lincRNA
0.15776	17	15267461	15272290	-1	AC005703.1	lincRNA
0.151715	5	115031273	115031894	-1	AC094104.2	lincRNA
0.150896	3	52046763	52048657	1	AC115284.3	lincRNA
0.150427	3	186476727	186478370	1	LINC02051	lincRNA
0.150304	22	44365551	44366284	1	Z85994.1	lincRNA
0.147704	8	124848737	124954328	1	LINC00964	lincRNA
0.143872	2	67562067	67574044	1	AC007422.1	lincRNA
0.143596	16	90105095	90106316	-1	AC133919.1	lincRNA
0.143369	10	30553854	30554483	-1	AL590068.1	lincRNA
0.142643	5	180441559	180443238	1	AC034213.1	lincRNA
0.141872	11	10884885	10899322	-1	AC069360.1	lincRNA
0.141735	1	20478779	20480397	-1	AL139254.3	lincRNA
0.140455	6	2987967	2991173	1	LINC01011	lincRNA
0.14009	13	30151886	30159621	-1	LINC00384	lincRNA
0.139941	17	16440479	16440952	-1	AC093484.4	lincRNA
0.139925	1	6724637	6730012	1	LINC01672	lincRNA
0.138755	4	167306910	167308789	-1	AC079349.1	lincRNA
0.137424	12	89371820	89372359	1	AC010201.1	lincRNA
0.135895	16	85142696	85146001	-1	AC026469.1	lincRNA
0.134959	7	44039171	44042306	1	LINC00957	lincRNA
0.133652	4	119799089	119804515	-1	LINC01365	lincRNA
0.133507	2	162092232	162095032	1	AC008063.2	lincRNA
0.132895	13	44799503	44809630	-1	LINC00330	lincRNA
0.132531	12	63292625	63360037	-1	AC026116.1	lincRNA
0.132514	6	3904920	3911979	-1	AL590004.3	lincRNA
0.132446	16	88087387	88087932	1	AC134312.3	lincRNA
0.13132	2	20499571	20501311	-1	AC012065.1	lincRNA
0.130266	12	132593031	132593698	-1	AC131212.1	lincRNA
0.129636	2	136077892	136078513	1	AC068492.1	lincRNA
0.129381	8	23084355	23103558	1	AC107959.4	lincRNA
0.12935	7	16593626	16594224	-1	AC005014.2	lincRNA
0.12915	10	80207710	80219657	1	LINC00857	lincRNA
0.129136	5	67268022	67270182	1	AC010420.1	lincRNA
0.127423	2	207226949	207228308	1	AC007879.2	lincRNA
0.127253	5	158175396	158200016	1	AC025437.4	lincRNA
0.126956	17	14374139	14421026	1	AC022816.1	lincRNA
0.126916	9	97233201	97235014	1	AL590705.2	lincRNA
0.126865	20	37338886	37344109	-1	AL034422.1	lincRNA
0.126816	8	81036964	81040831	1	AC022778.1	lincRNA
0.12667	2	219685381	219737937	1	AC009502.1	lincRNA
0.126426	11	12086891	12089441	1	AC124276.2	lincRNA
0.126075	6	134520163	134673960	-1	AL078590.3	lincRNA
0.125627	21	14761710	14763090	-1	AF127936.1	lincRNA
0.125249	6	169286534	169289216	-1	BX322234.2	lincRNA
0.125168	1	189775465	189814918	1	LINC01701	lincRNA
0.125057	1	116164284	116166241	1	LINC01779	lincRNA
0.125054	1	31842019	31855568	-1	AL354919.1	lincRNA
0.124682	17	63430468	63432211	-1	AC005828.4	lincRNA
0.124272	11	67886477	67906350	1	AP003716.1	lincRNA
0.124089	12	121797511	121801972	1	AC084018.1	lincRNA
0.122831	6	134437716	134504581	1	LINC01010	lincRNA
0.121459	5	176124210	176131461	-1	AC139491.4	lincRNA
0.120781	2	81983272	82005700	-1	AC079896.1	lincRNA
0.120585	1	1169357	1170343	1	AL390719.2	lincRNA
0.120035	16	1294551	1299166	-1	AC120498.4	lincRNA
0.119104	5	132817248	132818000	-1	AC004775.1	lincRNA
0.118996	8	8555738	8560965	-1	AC114550.2	lincRNA
0.118741	16	88079161	88087383	-1	AC134312.4	lincRNA
0.118647	2	160257718	160271880	-1	LINC02478	lincRNA
0.118245	5	34651457	34651888	-1	AC025754.2	lincRNA
0.117875	20	16580258	16580622	1	AL049794.2	lincRNA
0.116685	12	4700417	4720102	-1	GAU1	lincRNA
0.116586	17	35403837	35404373	-1	AC060766.4	lincRNA
0.116424	17	40012226	40014705	-1	AC090844.3	lincRNA
0.116006	4	79492416	79576460	1	LINC00989	lincRNA
0.115941	6	85387219	85390186	-1	LINC02535	lincRNA
0.114964	16	31043150	31049868	1	AC135050.3	lincRNA
0.114774	14	24139445	24140444	1	AL136295.2	lincRNA
0.113931	8	100337595	100350707	1	AP001574.1	lincRNA
0.113855	5	33008934	33025724	1	AC034223.1	lincRNA
0.113663	14	74614693	74616647	-1	AC013451.2	lincRNA
0.113305	12	124513222	124514813	1	AC073592.1	lincRNA
0.113175	12	6963246	6964447	1	MIR200CHG	lincRNA
0.112076	6	53930022	53997667	1	AL033384.1	lincRNA
0.111954	14	57066260	57112660	-1	AL391152.1	lincRNA
0.111857	4	128582999	128601407	-1	AC078850.2	lincRNA
0.111852	12	121391962	121399859	1	AC048337.1	lincRNA
0.111582	2	219645090	219645631	1	AC009955.2	lincRNA
0.11158	17	35400878	35403006	-1	AC060766.6	lincRNA
0.111545	2	126308510	126343992	1	AC023347.1	lincRNA
0.111505	4	183094423	183095056	-1	AC019193.2	lincRNA
0.11093	17	79915252	79926725	-1	LINC01979	lincRNA
0.110729	1	235942553	235943805	-1	AL139161.2	lincRNA
0.110605	12	9240406	9261050	1	AC010175.1	lincRNA
0.110088	15	60073554	60118320	-1	AC009654.1	lincRNA
0.109995	4	123650267	123930406	1	LINC01091	lincRNA
0.109403	22	32141267	32143272	1	Z83839.2	lincRNA
0.109205	1	6234692	6239444	1	LINC00337	lincRNA
0.108306	19	49331617	49340303	-1	AC011450.1	lincRNA
0.108067	1	219557192	219557701	1	AL356364.1	lincRNA
0.107661	17	17674026	17677688	-1	SMCR2	lincRNA
0.107368	9	134168769	134169340	1	BX649601.1	lincRNA
0.107289	14	76921840	76924649	-1	AF111169.2	lincRNA
0.106705	22	18501794	18512187	-1	AC023490.3	lincRNA
0.106249	10	132943967	132965289	-1	LINC01166	lincRNA
0.105502	11	64889560	64893449	-1	MIR194-2HG	lincRNA
0.104233	8	11479203	11481068	-1	AF131216.5	lincRNA
0.10421	11	87847259	88045608	-1	AP000676.5	lincRNA
0.103816	12	9240003	9257960	1	LINC00987	lincRNA
0.103698	4	169917761	169975902	-1	LINC02275	lincRNA
0.103476	6	11810602	11811248	1	AL022724.1	lincRNA
0.102501	7	137953348	137957966	1	AC022173.1	lincRNA
0.101731	1	17189783	17197617	1	AL590644.1	lincRNA
0.101447	17	65457541	65458408	1	LINC02563	lincRNA
0.10126	6	168374697	168375355	1	AL138918.1	lincRNA
0.101152	7	1464497	1467522	-1	AC102953.2	lincRNA
0.10052	8	37597480	37599858	-1	AC124067.4	lincRNA
-0.100625	5	73446357	73446984	1	FOXD1-AS1	lincRNA
-0.100725	11	64394342	64395831	-1	AP003774.3	lincRNA
-0.100828	19	17405686	17419324	1	BISPR	lincRNA
-0.101325	12	115582061	115639734	-1	AC009803.1	lincRNA
-0.103224	22	19667023	19667555	1	AC000067.1	lincRNA
-0.104227	15	69820756	69835111	-1	AC021818.1	lincRNA
-0.105418	8	57142689	57240298	1	LINC01606	lincRNA
-0.106725	22	45875999	45891438	-1	BX324167.1	lincRNA
-0.106919	18	57427133	57432112	1	AC090340.1	lincRNA
-0.108283	1	47432133	47434641	-1	FOXD2-AS1	lincRNA
-0.111289	22	38090127	38091559	1	AL022322.1	lincRNA
-0.113602	1	81209834	81222076	1	AC093154.1	lincRNA
-0.116479	10	104323369	104327004	1	ITPRIP-AS1	lincRNA
-0.118517	14	104653548	104655787	-1	AL583722.3	lincRNA
-0.119757	2	7886770	7899655	-1	AC007463.1	lincRNA
-0.120772	8	56496246	56559823	-1	LINC00968	lincRNA
-0.121401	6	22134957	22147193	-1	NBAT1	lincRNA
-0.121691	2	5726449	5730342	1	AC010729.1	lincRNA
-0.125476	3	72178279	72178810	1	AC112219.2	lincRNA
-0.127933	5	135038831	135040047	-1	C5orf66-AS1	lincRNA
-0.129137	13	30340270	30377145	-1	LINC00426	lincRNA
-0.137268	14	85934710	86129778	1	LINC02328	lincRNA
-0.137448	18	75112137	75125565	-1	AC015819.4	lincRNA
-0.1409	19	38935297	38938632	-1	ERVK9-11	lincRNA
-0.145114	2	96145602	96147012	-1	AC012307.1	lincRNA
-0.146182	6	25053627	25057073	-1	AL133268.2	lincRNA
-0.152688	3	187932764	187946221	-1	AC068295.1	lincRNA
-0.156509	21	43363332	43366566	1	AP001046.1	lincRNA
-0.156787	21	43358147	43362349	-1	LINC01679	lincRNA
-0.164201	2	101962056	101987167	1	LINC01127	lincRNA
-0.172516	17	35540039	35540797	-1	AC015911.2	lincRNA
-0.179323	11	119709920	119713925	1	AP003390.2	lincRNA

## Sheet: Table S1D
Table S1D: Differentially methylated regions (DMRs) between NEC and non-NEC ileum
Note that positive values in column A represent ratios of net hypermethylation in NEC versus non-NEC. Negative values in column A epresent ratios of net hypormethylation in NEC versus non-NEC
pr.diff	Chromosome.scaffold.name	Gene.start..bp.	Gene.end..bp.	Strand	Gene.name	Gene.type
0.244602	17	59841266	59841337	1	MIR21	miRNA
0.208185	6	18273165	18273266	-1	RF00019	misc_RNA
0.189067	8	28505116	28505182	-1	MIR4288	miRNA
0.181081	2	47359505	47359777	-1	RN7SKP119	misc_RNA
0.175105	1	165907921	165907976	1	MIR3658	miRNA
0.174371	6	34240673	34240736	1	MIR6835	miRNA
0.166836	5	55508850	55508926	-1	MIR5687	miRNA
0.1595	10	133371556	133371663	-1	MIR3944	miRNA
0.15756	1	1167863	1167952	1	MIR200A	miRNA
0.157343	16	68233426	68233499	-1	MIR6773	miRNA
0.154542	11	65695552	65695837	1	RN7SL309P	misc_RNA
0.150353	11	64891355	64891439	-1	MIR194-2	miRNA
0.150163	2	237510931	237510988	1	MIR6811	miRNA
0.1487	17	17676211	17676371	1	RF02178	misc_RNA
0.146457	6	41917416	41917526	-1	RF00019	misc_RNA
0.144852	11	64891137	64891246	-1	MIR192	miRNA
0.144747	18	39622123	39622175	-1	MIR924	miRNA
0.144549	1	1167104	1167198	1	MIR200B	miRNA
0.14385	5	6827853	6827921	-1	MIR4278	miRNA
0.14147	3	186786672	186786777	1	MIR1248	miRNA
0.140011	14	100898958	100899079	1	RF02146	misc_RNA
0.139505	9	134379411	134379472	1	MIR4669	miRNA
0.135424	15	90166233	90166526	1	RN7SL346P	misc_RNA
0.13467	17	50768650	50768730	1	MIR8059	miRNA
0.134469	5	76836900	76837195	-1	RN7SL208P	misc_RNA
0.134406	1	111446798	111446908	1	RF00019	misc_RNA
0.131403	3	32045873	32045979	1	RF00019	misc_RNA
0.131117	12	94561789	94561859	1	MIR5700	miRNA
0.130475	11	96341438	96341526	1	MIR1260B	miRNA
0.12912	15	74788672	74788757	-1	MIR4513	miRNA
0.128593	2	216351403	216351504	1	RF00019	misc_RNA
0.128575	15	70079372	70079468	-1	MIR629	miRNA
0.128354	2	10192614	10192671	-1	MIR4261	miRNA
0.12741	3	110727021	110727121	1	RF00019	misc_RNA
0.126331	16	535316	535368	1	MIR5587	miRNA
0.125388	12	6964097	6964191	1	MIR141	miRNA
0.124253	1	220118157	220118241	-1	MIR194-1	miRNA
0.124253	1	220117853	220117962	-1	MIR215	miRNA
0.123275	5	79562745	79562846	-1	RF00019	misc_RNA
0.122439	1	1169005	1169087	1	MIR429	miRNA
0.121982	20	44408120	44408203	1	MIR3646	miRNA
0.121893	3	197674496	197674576	-1	MIR922	miRNA
0.121414	11	65423960	65424118	1	RF01957	misc_RNA
0.119137	22	37055033	37055347	-1	RN7SKP214	misc_RNA
0.118051	12	6963699	6963766	1	MIR200C	miRNA
0.114027	3	184241405	184241489	1	MIR1224	miRNA
0.113696	2	225010461	225010540	-1	MIR4439	miRNA
0.113549	16	543277	543366	1	MIR3176	miRNA
0.111447	1	22633258	22633366	-1	MIR6127	miRNA
0.110787	15	74072454	74072676	-1	RN7SL429P	misc_RNA
0.110708	19	41190927	41191229	-1	RN7SL718P	misc_RNA
0.110605	12	9239467	9239551	-1	MIR1244-3	miRNA
0.109451	11	62789815	62789885	1	MIR6748	miRNA
0.108664	21	36986739	36986851	-1	RF00019	misc_RNA
0.107978	5	176367946	176368031	1	MIR1271	miRNA
0.10717	17	38914979	38915042	1	MIR6779	miRNA
0.106652	19	53675711	53675797	1	MIR520E	miRNA
0.105766	5	140718925	140719013	1	VTRNA1-2	misc_RNA
0.105705	1	150551929	150552014	1	MIR4257	miRNA
0.105399	1	244943910	244944216	1	RN7SKP55	misc_RNA
0.105267	17	42514188	42514307	1	MIR5010	miRNA
0.103318	13	52810050	52810140	1	MIR759	miRNA
0.103285	9	21699314	21699596	1	RN7SL151P	misc_RNA
0.10313	11	59706057	59706383	-1	RN7SKP192	misc_RNA
0.10219	9	61642383	61642494	1	RF00019	misc_RNA
0.101171	18	62330812	62330913	1	RF00019	misc_RNA
0.100723	16	29599179	29599265	-1	MIR3680-2	miRNA
-0.108362	7	101058299	101058567	1	RN7SKP54	misc_RNA
-0.112361	3	49806137	49806245	-1	MIR5193	miRNA
-0.127949	9	128244721	128244830	-1	MIR199B	miRNA
-0.134552	9	128244947	128245030	-1	MIR3154	miRNA
-0.13542	13	110340958	110341029	1	MIR8073	miRNA
-0.142965	8	25345402	25345474	1	MIR6876	miRNA
-0.153924	16	14309285	14309371	1	MIR365A	miRNA
-0.176827	17	58331232	58331318	-1	MIR142	miRNA

## Sheet: Table S1E
Table S1E: Differentially methylated regions (DMRs) between NEC and non-NEC ileum
Note that positive values in column A represent ratios of net hypermethylation in NEC versus non-NEC. Negative values in column A epresent ratios of net hypormethylation in NEC versus non-NEC
pr.diff	Gene.description	Chromosome.scaffold.name	Gene.start..bp.	Gene.end..bp.	Strand	Gene.name	Gene.type
0.253487	RDH10 antisense RNA 1 [Source:HGNC Symbol;Acc:HGNC:51658]	8	73297711	73356461	-1	RDH10-AS1	antisense
0.249452	novel transcript, antisense to SLCO4A1	20	62651272	62652186	-1	AL357033.3	antisense
0.240906	long intergenic non-protein coding RNA 608 [Source:HGNC Symbol;Acc:HGNC:27179]	2	218975393	218989940	1	LINC00608	antisense
0.201816	novel transcript, antisense to BCAT2	19	48807321	48810717	1	AC026803.3	antisense
0.198446	novel transcript	7	30796691	30803410	-1	AC004691.1	antisense
0.191618	novel transcript, antisense to FMNL1	17	45238028	45241734	-1	AC008105.1	antisense
0.187246	novel transcript, antisense to ALX3	1	110058340	110062555	1	AL160006.1	antisense
0.185327	novel transcript, antisense to PRSS8	16	31131433	31131877	1	AC009088.3	antisense
0.178475	novel transcript, antisense to SLC25A34 and PLEKHM2	1	15720312	15736896	-1	AL450998.3	antisense
0.178003	novel transcript, antisense to TANC2	17	63391191	63431089	-1	AC005828.3	antisense
0.177612	novel transcript	19	33299934	33301168	1	AC008738.3	antisense
0.175646	novel transcript	2	54545368	54546677	-1	AC092839.2	antisense
0.174352	USP30 antisense RNA 1 [Source:HGNC Symbol;Acc:HGNC:40909]	12	109052350	109053952	-1	USP30-AS1	antisense
0.169289	novel transcript, antisense ARHGDIA	17	81867721	81868552	1	AC145207.2	antisense
0.167921	novel transcript	11	60841806	60851081	-1	AP000777.3	antisense
0.166588	novel transcript, antisense to VGLL4	3	11611602	11612197	1	AC022001.3	antisense
0.165984	novel transcript, antisense CCL15	17	36001419	36011618	1	AC244100.3	antisense
0.165149	novel transcript	1	161084465	161087571	1	AL591806.1	antisense
0.164183	novel transcript, antisense to TBC1D16	17	80023894	80026107	1	AC116025.1	antisense
0.16263	long intergenic non-protein coding RNA 2489 [Source:HGNC Symbol;Acc:HGNC:53470]	11	46256355	46274547	-1	LINC02489	antisense
0.159614	GLIS3 antisense RNA 1 [Source:HGNC Symbol;Acc:HGNC:28260]	9	3898642	3901248	1	GLIS3-AS1	antisense
0.15654	novel transcript	8	144314590	144315138	-1	AC233992.1	antisense
0.155133	novel transcript	1	174934947	174954261	-1	Z99127.1	antisense
0.154457	SLCO4A1 antisense RNA 1 [Source:HGNC Symbol;Acc:HGNC:40537]	20	62663019	62666724	-1	SLCO4A1-AS1	antisense
0.14797	novel transcript, antisense to C15orf48	15	45430652	45441808	-1	AC025580.1	antisense
0.147229	novel transcript	6	41720396	41734032	1	AL035588.1	antisense
0.147226	novel transcript, antisense to R3HDML	20	44347552	44355185	-1	AL117382.1	antisense
0.14595	novel transcript, antisense to GNB5	15	52124561	52140246	1	AC023906.4	antisense
0.144881	novel transcript	5	167287320	167294273	-1	AC091820.2	antisense
0.144017	PDZRN3 antisense RNA 1 [Source:HGNC Symbol;Acc:HGNC:40814]	3	73621713	73626796	1	PDZRN3-AS1	antisense
0.143549	novel transcript	4	105540190	105552355	-1	AC004066.2	antisense
0.14029	novel transcript, antisense to SLC38A10	17	81251194	81251803	1	AC027601.4	antisense
0.139935	novel transcript	4	42281830	42391268	-1	AC024022.1	antisense
0.139623	novel transcript, antisense to TRIP10	19	6748293	6751467	-1	AC008760.1	antisense
0.139199	novel transcript	7	150379854	150383885	-1	AC073111.1	antisense
0.138641	novel transcript, antisense to FUT3	19	5847467	5858239	1	AC024592.2	antisense
0.137339	novel transcript, antisense to C19orf51 and SYT5	19	55158939	55177540	1	AC010327.3	antisense
0.135744	novel transcript	9	97634515	97636051	-1	AL162385.2	antisense
0.13529	novel transcript, antisense to GRID1	10	85644073	85648066	1	AC022028.2	antisense
0.135249	novel transcript	1	169104124	169104907	1	AL031726.1	antisense
0.134214	ELF3 antisense RNA 1 [Source:HGNC Symbol;Acc:HGNC:40211]	1	201995696	202010463	-1	ELF3-AS1	antisense
0.133357	novel transcript, antisense to RAB17	2	237591020	237595981	1	AC104667.2	antisense
0.133285	KRT7 antisense RNA 1 [Source:HGNC Symbol;Acc:HGNC:52643]	12	52245048	52247448	-1	KRT7-AS	antisense
0.132246	novel transcript, antisense to USP43	17	9647020	9647660	-1	AC118755.1	antisense
0.130151	novel transcript	8	93733216	93734022	1	AC010834.1	antisense
0.128556	BMF antisense RNA 1 [Source:HGNC Symbol;Acc:HGNC:53612]	15	40088832	40089386	1	BMF-AS1	antisense
0.127793	ITGA6 antisense RNA 1 [Source:HGNC Symbol;Acc:HGNC:40308]	2	172464262	172466022	-1	ITGA6-AS1	antisense
0.126895	novel transcript, antisense to KLK6, KLK7, KLK8 and KLK9	19	50968210	51012129	1	AC011483.1	antisense
0.126792	Novel transcript, antisense to HRH1	3	11193439	11225877	-1	AC083855.2	antisense
0.126632	novel transcript	1	19814367	19819502	1	AL391883.1	antisense
0.124819	novel transcript	1	230258694	230268483	-1	AL136988.2	antisense
0.124419	novel transcript	2	60495686	60499964	1	AC009970.1	antisense
0.124305	novel transcript, antisense to RBBP8NL	20	62427827	62447621	1	AL121832.1	antisense
0.12175	novel transcript	2	230908852	230910102	1	AC012507.1	antisense
0.121643	novel transcript, antisense to WWOX	16	78495926	78506568	-1	AC046158.1	antisense
0.12013	novel transcript, antisense to SAPCD2	9	137057663	137062461	1	AL807752.2	antisense
0.119592	DNMBP antisense RNA 1 [Source:HGNC Symbol;Acc:HGNC:20431]	10	99927010	99958381	1	DNMBP-AS1	antisense
0.11936	TM4SF1 antisense RNA 1 [Source:HGNC Symbol;Acc:HGNC:40587]	3	149377778	149386583	1	TM4SF1-AS1	antisense
0.118821	Novel transcript, antisense to SH2D3C	9	127754534	127760560	1	AL162586.2	antisense
0.117703	novel transcript	1	204603035	204616565	1	AL512306.3	antisense
0.115123	novel transcript, antisense to C16orf53 and MVP	16	29808636	29821252	-1	AC009133.1	antisense
0.115123	novel transcript, antisense to DNAI2	17	74307210	74309790	-1	AC103809.1	antisense
0.114913	novel transcript, antisense to CXCR5	11	118885841	118887742	-1	AP004609.1	antisense
0.114727	novel transcript, antisense to PHB2	12	6964949	6965382	1	U47924.1	antisense
0.113365	novel transcript, antisense to RASGRF1	15	78978889	78985926	1	AC011944.1	antisense
0.112978	KIAA1614 antisense RNA 1 [Source:HGNC Symbol;Acc:HGNC:50644]	1	180949699	180954887	-1	KIAA1614-AS1	antisense
0.112354	novel transcript, antisense to ZNF608	5	124707827	124710737	1	AC112196.1	antisense
0.112058	novel transcript, antisense to B3GNT8	19	41425359	41426237	1	AC011462.3	antisense
0.112057	novel transcript, antisense to PDK2	17	50100704	50101920	-1	AC002401.2	antisense
0.110908	COL4A2 antisense RNA 1 [Source:HGNC Symbol;Acc:HGNC:40156]	13	110502575	110508179	-1	COL4A2-AS1	antisense
0.109961	novel transcript, antisense to CD97	19	14402717	14408723	-1	AC008569.1	antisense
0.109317	novel transcript, antisense to FAM153A	5	177782197	177794396	1	AC140125.2	antisense
0.109098	novel transcript	11	856880	859795	-1	AP006623.1	antisense
0.107404	IL21 antisense RNA 1 [Source:HGNC Symbol;Acc:HGNC:40299]	4	122618983	122689156	1	IL21-AS1	antisense
0.105911	apoptotic BCL2L1-antisense long non-coding RNA [Source:HGNC Symbol;Acc:HGNC:49667]	20	31721507	31723409	1	ABALON	antisense
0.104899	novel transcript, antisense to CERS2	1	150973123	150975534	1	AL590133.1	antisense
0.104897	novel transcript, antisense to KXD1	19	18568506	18569375	-1	AC005253.2	antisense
0.104798	novel transcript, antisense to IKZF1	7	50388489	50400097	-1	AC124014.1	antisense
0.104343	novel transcript, antisense to ARC	8	142620373	142621064	1	AP006547.1	antisense
0.102249	novel transcript, antisense to SEMA4G	10	100980507	100985614	-1	AL133215.1	antisense
0.102076	novel transcript, antisense to ZBTB38 & ACPL2	3	141267353	141367137	-1	AC117383.1	antisense
0.101675	novel transcript, antisense to HELZ	17	67244282	67273503	1	AC007448.4	antisense
0.100653	novel transcript, antisense to GRM7	3	7606890	7790482	-1	AC077690.1	antisense
0.100283	Novel transcript, antisense to CAMTA2	17	4986466	4987324	1	AC004771.5	antisense
-0.100284	IL6R antisense RNA 1 [Source:HGNC Symbol;Acc:HGNC:53716]	1	154402328	154406564	-1	IL6R-AS1	antisense
-0.107684	Novel transcript, antisense to EEFSEC	3	128181402	128194452	-1	AL449214.1	antisense
-0.10795	novel transcript, antisense to ZNF385A, GPR84, ITGA5 and GTSF1	12	54353661	54497688	1	AC079313.2	antisense
-0.108258	novel transcript, antisense to ZNF277	7	112328189	112409623	-1	AC004112.1	antisense
-0.10832	novel transcript, antisense to ACSF3	16	89113175	89115279	-1	AC135782.3	antisense
-0.109216	novel transcript	7	22725395	22727620	-1	AC073072.1	antisense
-0.110924	novel transcript, antisense to SORBS2	4	185587909	185594003	1	AC093797.1	antisense
-0.111541	novel transcript, antisense to PLXNC1	12	94277758	94282844	-1	AC073655.2	antisense
-0.116232	novel transcript	2	117757563	117804174	-1	AC009312.1	antisense
-0.123375	novel transcript, antisense to BAHD1	15	40453444	40454639	-1	AC013356.3	antisense
-0.126342	novel transcript, antisense to CASZ1	1	10639241	10654333	1	AL139423.1	antisense
-0.12689	novel transcript, antisense to KLF16	19	1852382	1853622	1	AC012615.3	antisense
-0.128026	novel transcript, antisense to L3MBTL2	22	41209122	41217627	-1	AL035681.1	antisense
-0.138152	novel transcript, antisense to PTPRN2	7	157614023	157618765	1	AC005481.1	antisense
-0.143143	novel transcript, antisense to PIP5K1C	19	3672582	3674295	1	AC004637.1	antisense
-0.144174	novel transcript, antisense to C17orf97	17	404468	414023	-1	AC141424.1	antisense
-0.14465	novel transcript, antisense to NOL4L	20	32581963	32593900	1	AL133343.1	antisense
-0.150108	novel transcript, MIR142 host	17	58330884	58332508	-1	AC004687.1	antisense
-0.151708	novel transcript	11	203623	205470	1	AC069287.2	antisense
-0.153142	novel transcript	6	25041839	25056664	1	AL133268.3	antisense
-0.156702	HMGA2 antisense RNA 1 [Source:HGNC Symbol;Acc:HGNC:53973]	12	65851340	65882167	-1	HMGA2-AS1	antisense
-0.159868	novel transcript	1	21293290	21299774	1	AL031728.1	antisense
-0.165942	novel transcript, antisense to PAPLN	14	73242651	73245979	-1	AC004846.1	antisense
-0.175273	MNX1 antisense RNA 2 [Source:HGNC Symbol;Acc:HGNC:40278]	7	157006307	157007132	1	MNX1-AS2	antisense
-0.192291	novel transcript, antisense to CELF4	18	37243776	37247506	1	AC015961.2	antisense
-0.193392	novel transcript, antisense to PTCH1	9	95494924	95495379	1	AL161729.2	antisense
-0.193668	novel transcript, antisense to AES	19	3052910	3053724	1	AC005944.1	antisense

## Sheet: Table S2
Table S2: Differentially methylated sites (DMSs) between NEC and non-NEC ileum
chr	start	end	strand	pvalue	meth.diff	meth.NEC	meth.control	feature.name	name2	dist.to.feature	feature.strand	prom	exon	intron	CpGi	shores	enhancer
chr17	59838380	59838380	*	6.13238e-08	18.7	25.8845	7.18446	NR_029493	MIR21	-2886	+	0	1	0	0	0	0
chr6	130956280	130956280	*	4.96235e-07	14.3147	91.6898	77.3751	NM_001350306	EPB41L2	14204	-	0	1	1	0	0	0
chr20	63012068	63012068	*	6.47928e-07	18.4084	65.2793	46.871	NR_033370	LINC01749	2687	+	0	0	1	0	0	0
chr19	2446621	2446621	*	1.01131e-06	-27.9726	35.9139	63.8865	NM_032737	LMNB2	10348	-	0	0	1	0	0	0
chr13	24219351	24219351	*	1.43656e-06	15.7843	58.281	42.4967	NR_046531	SPATA13-AS1	35089	-	0	0	1	0	0	0
chr10	126392103	126392103	*	1.4858e-06	18.8036	73.9246	55.121	NM_021641	ADAM12	-3546	-	0	0	0	0	0	0
chr5	82334506	82334506	*	1.49744e-06	23.4793	66.0489	42.5696	NM_001017971	ATP6AP1L	55046	+	0	0	0	0	0	0
chr9	136767037	136767037	*	1.57291e-06	23.3111	85.6015	62.2904	NM_203347	LCN15	-2525	-	0	0	0	0	0	0
chr5	80786	80786	*	1.61935e-06	11.3902	86.2812	74.8909	NM_052909	PLEKHG4B	-11365	+	0	0	0	0	0	0
chr5	132896895	132896895	*	1.67264e-06	17.0829	73.6388	56.5559	NM_052971	LEAP2	23231	+	0	1	0	0	0	0
chr8	41665340	41665340	*	1.69768e-06	28.5186	71.9718	43.4532	NM_020480	ANK1	-55	-	1	0	1	0	0	0
chr14	22236983	22236983	*	1.79142e-06	35.6526	71.6358	35.9832	NR_148362	LOC105370401	195771	-	0	0	0	0	0	0
chr6	45415953	45415953	*	1.8944e-06	18.474	70.8936	52.4196	NM_001278478	RUNX2	-6624	+	0	0	1	0	0	0
chr1	91952441	91952441	*	1.9399e-06	-23.1282	35.6962	58.8244	NM_001726	BRDT	291	+	1	0	1	0	0	0
chr8	41665339	41665339	*	2.14715e-06	28.5013	72.0106	43.5093	NM_020480	ANK1	-54	-	1	0	1	0	0	0
chr7	95608796	95608796	*	2.3374e-06	6.85117	10.0398	3.18858	NM_002612	PDK4	-12184	-	0	0	0	0	0	1
chr17	59840980	59840980	*	2.34898e-06	27.5566	38.5193	10.9627	NR_029493	MIR21	-286	+	1	1	0	0	0	0
chr11	61965600	61965600	*	2.44115e-06	22.661	31.4039	8.74292	NM_002032	FTH1	2061	-	0	0	1	0	1	0
chr10	99984462	99984462	*	2.57882e-06	16.3131	29.1642	12.8511	NM_015221	DNMBP	25492	-	0	0	1	0	0	0
chr11	61965574	61965574	*	2.79425e-06	23.5713	33.9052	10.3338	NM_002032	FTH1	2087	-	0	0	1	0	1	0
chr4	47843701	47843701	*	3.04625e-06	-29.0953	49.3595	78.4549	NM_006587	CORIN	-5596	-	0	0	1	0	0	0
chr20	58464932	58464932	*	3.2085e-06	33.8243	71.5478	37.7235	NM_001304787	APCDD1L	50007	-	0	0	1	0	1	0
chr9	97225771	97225771	*	4.04107e-06	30.8198	70.9634	40.1436	NR_036526	SUGT1P4-STRA6LP	-12655	+	0	0	1	0	0	0
chr3	13022501	13022501	*	4.07843e-06	20.3869	51.9004	31.5134	NM_001330619	IQSEC1	-35466	-	0	0	1	0	0	0
chr18	49490828	49490828	*	4.28853e-06	12.6731	85.1557	72.4826	NR_002571	SNORD58A	520	-	0	1	0	0	1	0
chr17	68774966	68774966	*	4.83561e-06	20.0142	59.3415	39.3273	NR_110825	LINC01482	146814	+	0	0	0	0	0	0
chr10	89415609	89415609	*	4.8582e-06	17.1628	31.6017	14.4389	NM_012420	IFIT5	1043	+	0	0	1	0	1	0
chr19	2446635	2446635	*	4.87503e-06	-28.3664	36.2568	64.6232	NM_032737	LMNB2	10334	-	0	0	1	0	0	0
chr10	102776279	102776279	*	5.04333e-06	-15.5372	12.03	27.5672	NM_017787	WBP1L	150	+	1	1	1	0	0	0
chr8	61712430	61712430	*	5.10556e-06	24.2524	60.8937	36.6413	NM_004318	ASPH	2211	-	0	0	1	0	1	0
chr7	30281414	30281414	*	5.19573e-06	18.4902	58.4369	39.9467	NM_147128	ZNRF2	-2893	+	0	0	1	0	0	0
chr19	56597682	56597682	*	5.62003e-06	13.0044	87.1593	74.1549	NM_021216	ZNF71	2388	+	0	0	1	0	0	0
chr17	59784297	59784297	*	6.33344e-06	16.3436	76.6979	60.3544	NR_029493	MIR21	-56969	+	0	0	1	0	0	0
chr19	16197372	16197372	*	6.35418e-06	26.6693	57.5064	30.8372	NM_001130524	AP1M1	-482	+	1	0	0	0	1	0
chr12	6971984	6971984	*	6.80016e-06	11.2959	76.0442	64.7483	NM_001320049	EMG1	1205	+	1	0	1	0	1	0
chr3	13022497	13022497	*	6.86228e-06	20.2559	51.8251	31.5693	NM_001330619	IQSEC1	-35462	-	0	0	1	0	0	0
chr12	51392880	51392880	*	8.67737e-06	26.5523	61.0378	34.4855	NM_007210	GALNT6	-1465	-	1	0	1	0	1	0
chr3	13022504	13022504	*	9.3254e-06	20.4803	51.9571	31.4768	NM_001330619	IQSEC1	-35469	-	0	0	1	0	0	0
chr12	455560	455560	*	9.87084e-06	9.59583	83.7501	74.1543	NM_173593	B4GALNT3	-4817	+	0	0	0	0	1	0
chr1	150575202	150575202	*	9.92149e-06	20.0475	53.8476	33.8001	NR_104133	ADAMTSL4-AS1	-651	-	1	1	0	0	0	0
chr6	3156315	3156315	*	1.05889e-05	-21.1163	15.4273	36.5436	NM_001310315	TUBB2A	1235	-	0	0	1	0	1	0
chr10	484932	484932	*	1.08679e-05	-13.2124	62.7803	75.9926	NR_147612	LOC101930421	-143632	+	0	0	1	1	0	0
chr8	41665326	41665326	*	1.09987e-05	28.2203	72.5385	44.3182	NM_020480	ANK1	-41	-	1	0	1	0	0	0
chr7	143512837	143512837	*	1.11599e-05	19.7103	74.8197	55.1094	NM_001348289	OR10AC1	-827	-	1	0	1	0	1	0
chr3	36648802	36648802	*	1.1341e-05	24.5506	50.1911	25.6405	NM_033403	DCLK3	91060	-	0	0	0	0	0	0
chr10	99984532	99984532	*	1.14861e-05	16.7226	30.0389	13.3162	NM_015221	DNMBP	25422	-	0	0	1	0	0	0
chr11	65423563	65423563	*	1.18646e-05	28.2458	40.4826	12.2368	NR_131012	NEAT1	767	+	0	1	0	1	0	0
chr12	13196813	13196813	*	1.19182e-05	8.74846	14.0947	5.34626	NM_001423	EMP1	147	+	1	1	0	0	0	0
chr6	2987474	2987474	*	1.21521e-05	27.8541	91.0614	63.2072	NR_026856	LINC01011	-493	+	1	0	0	0	1	0
chr13	38361830	38361830	*	1.21625e-05	-10.8787	70.9625	81.8412	NR_104585	UFM1	12061	+	0	1	0	0	0	0
chr21	13980171	13980171	*	1.25119e-05	21.3969	39.3451	17.9482	NR_027270	ANKRD20A11P	274	-	1	1	0	1	0	0
chr14	106875501	106875501	*	1.26973e-05	21.2245	55.0574	33.8329	NR_049827	MIR5195	-24503	-	0	0	0	0	0	0
chr12	124913531	124913531	*	1.29545e-05	16.7616	56.494	39.7324	NM_021009	UBC	1511	-	0	1	0	0	1	0
chr3	37174887	37174887	*	1.4175e-05	8.96063	14.9594	5.99881	NM_001348307	LRRFIP2	4	-	1	1	1	0	1	0
chr3	36648738	36648738	*	1.4513e-05	24.3013	49.0451	24.7438	NM_033403	DCLK3	91124	-	0	0	0	0	0	0
chr15	75636336	75636336	*	1.46935e-05	11.4497	87.153	75.7033	NM_018285	IMP3	3988	-	0	0	0	0	0	0
chr4	86891534	86891534	*	1.4839e-05	16.1784	84.0061	67.8277	NM_144645	C4orf36	889	-	0	1	0	0	1	0
chr10	89415636	89415636	*	1.5025e-05	17.9357	33.1281	15.1925	NM_012420	IFIT5	1070	+	0	0	1	0	1	0
chr7	159006989	159006989	*	1.59609e-05	6.25843	87.8174	81.559	NR_024394	LINC00689	-1365	+	1	0	0	0	1	0
chr12	27772435	27772435	*	1.60121e-05	16.2142	67.0549	50.8407	NM_001146221	MANSC4	-854	-	1	0	0	0	0	0
chr17	59841240	59841240	*	1.63153e-05	28.1053	48.7782	20.6729	NR_029493	MIR21	-26	+	1	1	0	0	0	0
chr11	65424060	65424060	*	1.7389e-05	15.2074	18.8675	3.66005	NR_131012	NEAT1	1264	+	0	1	0	0	1	0
chr6	106098949	106098949	*	1.76475e-05	18.5523	48.1192	29.5669	NM_182907	PRDM1	89	+	1	1	1	0	0	0
chr6	82248568	82248568	*	1.7717e-05	28.2352	61.7326	33.4974	NM_001300906	IBTK	-815	-	1	0	0	0	1	0
chr16	25012255	25012255	*	1.80177e-05	24.4628	72.8477	48.3849	NM_018054	ARHGAP17	3124	-	0	0	1	0	0	0
chr10	102814672	102814672	*	1.82757e-05	25.8091	57.5657	31.7566	NM_000102	CYP17A1	22862	-	0	1	0	0	0	0
chr8	61712438	61712438	*	1.89659e-05	25.4239	62.4431	37.0192	NM_004318	ASPH	2203	-	0	0	1	0	1	0
chr6	148700882	148700882	*	1.91183e-05	10.4236	16.5713	6.14771	NM_005715	UST	-46253	+	0	0	0	0	0	0
chr1	21439686	21439686	*	1.93844e-05	9.60395	20.2532	10.6493	NM_032264	NBPF3	-404	+	1	0	0	0	1	0
chr7	86784986	86784986	*	1.959e-05	14.0311	75.4383	61.4072	NM_000840	GRM3	141074	+	0	0	1	0	1	0
chr1	1164374	1164374	*	1.9692e-05	22.3522	74.0275	51.6753	NR_029639	MIR200B	-2730	+	0	0	0	1	0	0
chr12	124913557	124913557	*	2.02115e-05	17.5513	57.4612	39.91	NM_021009	UBC	1485	-	0	1	0	0	1	0
chr11	86196566	86196566	*	2.04141e-05	25.0687	69.199	44.1303	NM_003797	EED	-47818	+	0	0	0	0	0	0
chr10	111079310	111079310	*	2.12015e-05	-19.1492	42.613	61.7622	NM_000681	ADRA2A	2280	+	0	1	0	1	0	0
chr2	197502801	197502801	*	2.13115e-05	22.7929	62.852	40.0592	NM_199440	HSPD1	-2528	-	0	0	1	0	0	0
chr1	153113174	153113174	*	2.1542e-05	21.877	52.615	30.7379	NM_001014450	SPRR2F	342	-	1	0	1	0	0	0
chr8	41665355	41665355	*	2.16439e-05	28.6898	71.3787	42.6889	NM_020480	ANK1	-70	-	1	0	1	0	0	0
chr16	66988569	66988569	*	2.17604e-05	17.3388	65.9623	48.6235	NM_173815	CES4A	-20	+	1	0	0	0	0	0
chr1	51516997	51516997	*	2.17869e-05	24.8625	45.4578	20.5953	NM_001981	EPS15	2327	-	0	0	1	0	1	0
chr11	65423572	65423572	*	2.20333e-05	28.2078	40.1584	11.9506	NR_131012	NEAT1	776	+	0	1	0	1	0	0
chr6	3156348	3156348	*	2.20966e-05	-20.5815	15.4365	36.018	NM_001310315	TUBB2A	1202	-	0	0	1	0	1	0
chr12	20424016	20424016	*	2.22765e-05	16.026	71.3904	55.3645	NM_000921	PDE3A	54773	+	0	0	1	0	0	0
chr21	8213126	8213126	*	2.34816e-05	-13.435	10.4043	23.8393	NR_146120	RNA5-8SN4	556	+	1	1	1	0	0	0
chr1	21439701	21439701	*	2.3652e-05	9.07269	17.3365	8.26382	NM_032264	NBPF3	-389	+	1	0	0	0	1	0
chr17	59838413	59838413	*	2.49515e-05	19.1769	26.9791	7.80223	NR_029493	MIR21	-2853	+	0	0	1	0	0	0
chr6	82248607	82248607	*	2.49755e-05	29.9186	63.3208	33.4022	NM_001300906	IBTK	-854	-	1	0	0	0	1	0
chr12	132836332	132836332	*	2.50276e-05	-17.89	65.4537	83.3437	NM_001172557	GOLGA3	-7493	-	0	0	0	1	0	0
chr1	5077162	5077162	*	2.52998e-05	15.7222	73.66	57.9378	NM_001042478	AJAP1	422119	+	0	0	0	0	0	0
chr1	41538042	41538042	*	2.55367e-05	26.5886	47.0356	20.4469	NM_001302269	EDN2	-53360	-	0	0	1	0	0	0
chr17	7910901	7910901	*	2.55755e-05	-11.1626	79.7854	90.9481	NR_003000	SCARNA21	4780	+	0	1	0	0	1	0
chr3	13022526	13022526	*	2.58417e-05	20.9978	52.3412	31.3434	NM_001330619	IQSEC1	-35491	-	0	0	1	0	0	0
chr1	119744137	119744137	*	2.60092e-05	12.1296	16.6892	4.55966	NM_005518	HMGCS2	24796	-	0	1	0	0	0	0
chr15	43588399	43588399	*	2.68201e-05	18.3729	83.7072	65.3343	NM_001354386	PPIP5K1	1545	-	0	0	1	0	1	0
chr10	484945	484945	*	2.69999e-05	-13.0375	63.108	76.1455	NR_147612	LOC101930421	-143619	+	0	0	1	1	0	0
chr16	23839083	23839083	*	2.79719e-05	24.4354	66.9084	42.473	NM_002738	PRKCB	3106	+	0	0	1	0	0	0
chr17	59838440	59838440	*	2.80852e-05	19.4951	27.4664	7.97136	NR_029493	MIR21	-2826	+	0	0	1	0	0	0
chr17	59826115	59826115	*	2.83695e-05	27.1099	55.8624	28.7525	NR_029493	MIR21	-15151	+	0	0	1	0	0	0
chr8	41665356	41665356	*	2.83772e-05	28.6963	71.3467	42.6504	NM_020480	ANK1	-71	-	1	0	1	0	0	0
chr1	44776709	44776709	*	2.85727e-05	13.0197	32.3534	19.3337	NR_000024	SNORD46	219	+	1	1	0	0	1	0
chr16	87141029	87141029	*	2.94319e-05	-18.276	30.8484	49.1244	NR_110939	LOC101928708	-71086	+	0	0	0	0	0	0
chr22	46661300	46661300	*	2.95343e-05	25.1901	78.7501	53.56	NM_015124	GRAMD4	40900	+	0	0	1	0	1	0
chr22	46661294	46661294	*	2.98438e-05	24.7721	78.3146	53.5425	NM_015124	GRAMD4	40894	+	0	0	1	0	1	0
chr1	54403679	54403679	*	3.04332e-05	-11.3088	37.1541	48.4629	NM_018070	SSBP3	2717	-	0	0	1	0	1	0
chr10	96271444	96271444	*	3.08968e-05	19.2555	45.2783	26.0229	NR_047683	BLNK	73	-	1	1	0	0	0	0
chr5	151757861	151757861	*	3.09521e-05	16.921	57.1849	40.2639	NM_004045	ATOX1	789	-	0	0	1	0	1	0
chr1	209228219	209228219	*	3.22009e-05	13.1064	73.2658	60.1594	NR_135085	LINC01696	-97237	+	0	0	0	0	0	0
chr19	48876374	48876374	*	3.23475e-05	22.1589	77.6109	55.452	NM_014330	PPP1R15A	3984	+	0	0	0	0	0	0
chr2	113977627	113977627	*	3.38096e-05	11.9924	86.8359	74.8436	NR_034128	LINC01191	-1942	+	0	0	1	0	1	0
chr8	141228940	141228940	*	3.4238e-05	8.78384	89.3336	80.5497	NM_001286648	SLC45A4	-367	-	1	0	1	0	1	0
chr19	43781417	43781417	*	3.60343e-05	14.4046	59.9804	45.5757	NM_002250	KCNN4	-161	-	1	0	0	0	0	0
chr6	51430367	51430367	*	3.61172e-05	51.9971	60.561	8.5639	NR_125840	LOC101927082	-191503	+	0	0	0	0	0	0
chr9	123339675	123339675	*	3.62009e-05	-22.5458	36.7228	59.2687	NM_173689	CRB2	-16492	+	0	0	0	1	0	0
chr5	167550276	167550276	*	3.62484e-05	-15.0142	52.9527	67.9669	NM_001080428	TENM2	-204660	+	0	0	1	0	0	0
chr2	19256572	19256572	*	3.66399e-05	25.667	57.8243	32.1573	NR_039914	MIR4757	-91857	+	0	0	0	0	0	0
chr11	65423528	65423528	*	3.69313e-05	28.0966	41.0502	12.9536	NR_131012	NEAT1	732	+	0	1	0	1	0	0
chr12	132760523	132760523	*	3.79204e-05	23.1746	68.2678	45.0932	NM_015114	ANKLE2	1366	-	0	0	1	0	1	0
chr12	13196849	13196849	*	3.81779e-05	9.16192	15.57	6.40807	NM_001423	EMP1	183	+	1	1	0	0	0	0
chr4	86891545	86891545	*	3.87039e-05	16.5437	83.8247	67.2809	NM_144645	C4orf36	878	-	0	1	0	0	1	0
chr12	132760515	132760515	*	3.90623e-05	23.0235	68.2651	45.2416	NM_015114	ANKLE2	1374	-	0	0	1	0	1	0
chr12	132760549	132760549	*	3.93496e-05	23.0501	67.6207	44.5706	NM_015114	ANKLE2	1340	-	0	0	1	0	1	0
chr9	97232989	97232989	*	3.97837e-05	21.4624	86.9133	65.4509	NR_036526	SUGT1P4-STRA6LP	-5437	+	0	0	1	0	0	0
chr10	75712402	75712402	*	3.98033e-05	-32.1584	25.9515	58.1099	NR_132791	LOC105378367	-53	+	1	0	1	0	0	0
chr13	33349642	33349642	*	4.05557e-05	24.1217	54.6964	30.5746	NR_146541	LINC02344	-14377	-	0	0	1	0	1	0
chr6	27230571	27230571	*	4.05907e-05	-11.58	5.35902	16.939	NM_005865	PRSS16	-17152	+	0	0	0	0	0	0
chr16	51136426	51136426	*	4.0815e-05	7.25277	88.0737	80.8209	NM_001127892	SALL1	14172	-	0	1	1	0	1	0
chr6	135722823	135722823	*	4.21439e-05	29.4859	62.5586	33.0726	NM_018945	PDE7B	-128873	+	0	0	0	0	0	0
chr12	51392878	51392878	*	4.23034e-05	26.5201	60.9098	34.3897	NM_007210	GALNT6	-1463	-	1	0	1	0	1	0
chr16	24994442	24994442	*	4.24222e-05	33.6386	60.4063	26.7677	NM_018054	ARHGAP17	20937	-	0	0	1	0	0	0
chr12	54474611	54474611	*	4.25864e-05	15.5213	54.7314	39.2101	NM_144594	GTSF1	-1010	-	1	0	0	0	0	0
chr5	76952260	76952260	*	4.26947e-05	17.7356	80.9367	63.201	NM_001882	CRHBP	-595	+	1	0	0	0	1	0
chr10	96271423	96271423	*	4.29964e-05	20.2042	47.9576	27.7534	NR_047683	BLNK	94	-	1	1	0	0	0	0
chr17	82388204	82388204	*	4.34168e-05	6.84661	91.9526	85.1059	NM_018949	UTS2R	13929	+	0	0	0	0	1	0
chr19	13187045	13187045	*	4.35986e-05	-5.13514	85.7524	90.8875	NM_004907	IER2	36579	+	0	0	0	0	0	0
chr20	59190273	59190273	*	4.39796e-05	11.3582	85.4826	74.1243	NM_178457	ZNF831	-747	+	1	0	0	0	1	0
chr2	105242222	105242222	*	4.42494e-05	3.57919	95.4024	91.8232	NM_007227	GPR45	481	+	1	1	0	1	0	0
chr7	44088583	44088583	*	4.44723e-05	30.5115	64.1666	33.655	NR_156112	POLM	-6044	-	0	0	0	0	0	0
chr3	30597126	30597126	*	4.46318e-05	15.8814	35.4889	19.6074	NM_003242	TGFBR2	-9376	+	0	0	0	0	0	0
chr1	39408347	39408347	*	4.47649e-05	2.66386	3.79039	1.12653	NM_015038	KIAA0754	-1157	+	1	0	1	1	0	0
chr6	116011519	116011519	*	4.53658e-05	17.5595	41.0404	23.4809	NR_027338	TPI1P3	-27212	+	0	0	1	0	0	0
chr11	68812635	68812635	*	4.54601e-05	13.4122	85.6503	72.2381	NM_001876	CPT1A	29297	-	0	0	1	0	0	0
chr12	123762707	123762707	*	4.60849e-05	8.37135	14.8657	6.49432	NM_207437	DNAH10	214	+	1	0	1	1	0	0
chr9	122406237	122406237	*	4.71147e-05	-27.1533	46.5113	73.6646	NM_001271165	PTGS1	30917	+	0	0	0	0	0	0
chr17	59841140	59841140	*	4.76187e-05	28.1038	49.2712	21.1674	NR_029493	MIR21	-126	+	1	1	0	0	0	0
chr7	143512853	143512853	*	4.82337e-05	20.0113	75.3192	55.3079	NM_001348289	OR10AC1	-843	-	1	0	1	0	1	0
chr16	20410357	20410357	*	4.89947e-05	25.7379	61.5671	35.8292	NM_001324373	ACSM5	825	+	0	0	1	0	0	0
chr10	111079301	111079301	*	4.93897e-05	-19.0472	41.9606	61.0078	NM_000681	ADRA2A	2271	+	0	1	0	1	0	0
chr15	22776319	22776319	*	4.98789e-05	17.5402	87.0968	69.5566	NM_001142275	NIPA1	-9906	+	0	0	1	0	0	0
chr4	678002	678002	*	5.06424e-05	16.5039	77.7698	61.2659	NM_002477	MYL5	82	+	1	1	1	0	0	0
chr17	28112351	28112351	*	5.08365e-05	30.5174	62.9476	32.4302	NM_016231	NLK	69691	+	0	0	1	0	0	0
chr1	16623930	16623930	*	5.09367e-05	12.9003	88.8586	75.9583	NR_026752	CROCCP2	6977	-	0	0	1	0	0	0
chr11	65423516	65423516	*	5.17459e-05	27.7887	41.054	13.2653	NR_131012	NEAT1	720	+	0	1	0	1	0	0
chr17	59838357	59838357	*	5.23968e-05	17.962	24.8754	6.91345	NR_029493	MIR21	-2909	+	0	1	0	0	0	0
chr9	6955635	6955635	*	5.27784e-05	15.5971	64.68	49.083	NM_001304341	KDM4C	198287	+	0	0	1	0	0	0
chr2	127527929	127527929	*	5.44521e-05	16.5455	82.8437	66.2981	NM_017969	IWS1	-1419	-	1	0	0	0	1	0
chr21	42525159	42525159	*	5.45714e-05	21.7733	45.1648	23.3915	NM_001320537	SLC37A1	11308	+	0	0	1	0	0	0
chr12	132911537	132911537	*	5.57518e-05	8.66009	97.2415	88.5814	NR_110919	LOC101928530	23697	+	0	0	0	0	0	0
chr14	54881992	54881992	*	5.5786e-05	19.658	33.5774	13.9194	NR_036194	MIR4308	-3800	-	0	0	1	0	0	0
chr3	72375832	72375832	*	5.61798e-05	-22.2874	45.3308	67.6183	NM_012234	RYBP	70792	-	0	1	0	0	0	0
chr7	1567561	1567561	*	5.62355e-05	25.3127	75.1645	49.8519	NM_032302	PSMG3	2433	-	0	1	0	0	0	0
chr2	163026126	163026126	*	5.64147e-05	-7.86891	67.1696	75.0385	NM_173162	KCNH7	-187380	-	0	0	0	0	0	0
chr1	1154319	1154319	*	5.66355e-05	12.6533	83.1889	70.5356	NR_029639	MIR200B	-12785	+	0	0	0	0	0	0
chr9	136767046	136767046	*	5.66608e-05	22.5704	85.7532	63.1827	NM_203347	LCN15	-2534	-	0	0	0	0	0	0
chr20	22579900	22579900	*	5.67766e-05	-22.3637	15.8045	38.1682	NR_001558	LINC00261	-1259	-	1	0	0	0	1	0
chr15	92907441	92907441	*	5.70091e-05	17.1671	44.7372	27.5702	NR_036136	MIR3175	3044	+	0	0	1	0	0	0
chr11	65423540	65423540	*	5.81202e-05	28.2382	40.9719	12.7336	NR_131012	NEAT1	744	+	0	1	0	1	0	0
chr10	44047082	44047082	*	5.82304e-05	-9.55972	40.3858	49.9455	NR_136148	LINC00841	134682	+	0	0	0	0	0	0
chr21	42525138	42525138	*	5.87522e-05	21.6619	44.637	22.9751	NM_001320537	SLC37A1	11287	+	0	0	1	0	0	0
chr8	98938974	98938974	*	5.90522e-05	-25.679	29.0681	54.7471	NM_001256312	STK3	3598	-	0	0	1	0	1	0
chr15	70036650	70036650	*	5.92408e-05	20.5329	76.8029	56.27	NR_030714	MIR629	42819	-	0	0	0	0	0	0
chr4	110246	110246	*	5.93141e-05	21.0747	63.2307	42.156	NM_001289930	ZNF718	-14230	+	0	0	0	0	0	0
chr10	96271374	96271374	*	6.00957e-05	21.5601	52.8075	31.2474	NR_047683	BLNK	143	-	1	1	0	0	0	0
chr1	11276182	11276182	*	6.03922e-05	-8.31335	83.5199	91.8332	NM_013319	UBIAD1	2986	+	0	0	1	0	0	0
chr19	2446639	2446639	*	6.10032e-05	-28.4068	36.3882	64.795	NM_032737	LMNB2	10330	-	0	0	1	0	0	0
chr10	111079259	111079259	*	6.14189e-05	-18.7111	38.4789	57.19	NM_000681	ADRA2A	2229	+	0	1	0	1	0	0
chr2	177296130	177296130	*	6.29474e-05	14.5555	42.6976	28.142	NR_106767	MIR6512	17753	-	0	0	1	0	0	0
chr6	158009280	158009280	*	6.30752e-05	-26.6731	25.3308	52.0039	NM_001178088	SYNJ2	-7768	+	0	0	1	0	0	0
chr17	68774987	68774987	*	6.31299e-05	20.3402	60.6673	40.3271	NR_110825	LINC01482	146835	+	0	0	0	0	0	0
chr1	211135353	211135353	*	6.37491e-05	18.9213	52.8266	33.9054	NM_172362	KCNH1	-1239	-	1	0	0	0	1	0
chr11	75402101	75402101	*	6.41472e-05	9.86768	87.2248	77.3571	NR_000005	SNORD15A	1712	+	0	0	1	0	0	0
chr15	43222429	43222429	*	6.50823e-05	11.305	80.5376	69.2326	NM_001114134	EPB42	-1305	-	1	0	0	0	0	0
chr4	185812420	185812420	*	6.58316e-05	24.2996	72.4206	48.1211	NM_003603	SORBS2	-165	-	1	0	1	0	0	0
chr16	89060445	89060445	*	6.58362e-05	20.6993	61.3901	40.6908	NM_001284316	ACSF3	-33364	+	0	0	0	0	1	0
chr16	20410306	20410306	*	6.60425e-05	24.4699	62.0059	37.536	NM_001324373	ACSM5	774	+	0	0	1	0	0	0
chr10	126839648	126839648	*	6.62558e-05	25.781	56.6047	30.8237	NM_001380	DOCK1	-65761	+	0	0	0	0	0	0
chr6	150813740	150813740	*	6.72919e-05	14.0086	66.9106	52.902	NR_146719	MTHFD1L	-51939	+	0	0	1	0	0	0
chr7	1461642	1461642	*	6.76228e-05	29.4418	79.0452	49.6033	NM_182924	MICALL2	-2170	-	0	0	0	0	1	0
chr8	96646030	96646030	*	6.79106e-05	20.7081	55.0726	34.3645	NM_016134	CPQ	805	+	0	0	1	0	1	0
chr10	122164584	122164584	*	6.82492e-05	-31.6928	24.4185	56.1113	NM_001291878	TACC2	1160	+	0	0	1	0	1	0
chr16	31877473	31877473	*	6.84401e-05	20.568	26.7433	6.17533	NM_001265588	ZNF267	3717	+	0	0	1	0	0	0
chr12	114736863	114736863	*	6.91198e-05	3.81538	7.53063	3.71524	NM_005996	TBX3	-52700	-	0	0	0	1	0	0
chr20	329357	329357	*	6.93866e-05	-17.7625	36.0323	53.7948	NM_006943	SOX12	3788	+	0	1	0	0	1	0
chr5	36782610	36782610	*	6.94459e-05	5.21031	94.779	89.5687	NR_046262	NIPBL-DT	94085	-	0	0	0	0	0	0
chr6	106098928	106098928	*	6.94768e-05	17.98	44.1519	26.1719	NM_182907	PRDM1	68	+	1	1	1	0	0	0
chr6	26170374	26170374	*	6.95394e-05	16.4294	58.448	42.0186	NM_138720	HIST1H2BD	12255	+	0	0	1	0	1	0
chr11	27319244	27319244	*	6.95939e-05	20.4171	64.4487	44.0316	NM_030771	CCDC34	44005	-	0	0	0	0	0	0
chr17	68598752	68598752	*	6.98366e-05	26.613	74.8229	48.2098	NM_001243746	FAM20A	2203	-	0	0	1	0	1	0
chr17	8475916	8475916	*	7.06214e-05	-14.4596	61.6051	76.0647	NM_001025579	NDEL1	40066	+	0	1	0	0	1	0
chr21	9822552	9822552	*	7.11973e-05	9.84065	79.2077	69.3671	NR_038377	LINC01667	-1492	-	1	0	0	0	0	0
chr12	57546041	57546041	*	7.17852e-05	23.8626	82.2216	58.359	NM_001348065	DCTN2	819	-	0	1	0	0	1	0
chr16	51136395	51136395	*	7.197e-05	7.11545	87.4924	80.377	NM_001127892	SALL1	14203	-	0	1	1	0	1	0
chr8	11866308	11866308	*	7.2105e-05	24.3106	79.9269	55.6164	NM_001908	CTSB	1843	-	0	0	1	0	1	0
chr7	55005555	55005555	*	7.22902e-05	-20.3539	59.8056	80.1596	NM_005228	EGFR	-13466	+	0	0	0	1	0	0
chr17	68774978	68774978	*	7.25125e-05	20.187	60.0488	39.8618	NR_110825	LINC01482	146826	+	0	0	0	0	0	0
chr8	98938990	98938990	*	7.36028e-05	-26.3182	28.6299	54.9481	NM_001256312	STK3	3582	-	0	0	1	0	1	0
chr9	123339667	123339667	*	7.53129e-05	-23.1722	36.8296	60.0018	NM_173689	CRB2	-16500	+	0	0	0	1	0	0
chr22	31661080	31661080	*	7.57734e-05	24.1121	62.577	38.4649	NM_001326418	PISD	1485	-	0	0	1	0	1	0
chr7	55005595	55005595	*	7.59605e-05	-18.6549	62.5534	81.2083	NM_005228	EGFR	-13426	+	0	0	0	1	0	0
chr17	59841270	59841270	*	7.67818e-05	27.8017	48.2535	20.4518	NR_029493	MIR21	6	+	1	1	0	0	0	0
chr8	70367629	70367629	*	7.70446e-05	19.228	74.28	55.0521	NM_001321713	NCOA2	35627	-	0	0	1	0	0	0
chr12	96398461	96398461	*	7.7098e-05	5.25866	8.29465	3.03599	NM_001170464	CDK17	2128	-	0	0	1	0	1	0
chr16	29233698	29233698	*	7.72158e-05	8.79561	94.4367	85.641	NR_002939	SNX29P2	-68589	+	0	0	0	0	0	0
chr4	186570291	186570291	*	7.78218e-05	17.1734	44.9121	27.7387	NM_005958	MTNR1A	-14725	-	0	0	0	0	0	0
chr6	130956260	130956260	*	7.79314e-05	14.6899	91.2607	76.5708	NM_001350306	EPB41L2	14224	-	0	1	1	0	0	0
chr6	158009276	158009276	*	7.79363e-05	-26.6865	25.5542	52.2407	NM_001178088	SYNJ2	-7772	+	0	0	1	0	0	0
chr3	138803510	138803510	*	7.93316e-05	14.2057	82.0941	67.8884	NM_006219	PIK3CB	-44152	-	0	0	0	0	0	0
chr15	70036577	70036577	*	8.11222e-05	20.5745	77.938	57.3636	NR_030714	MIR629	42892	-	0	0	0	0	0	0
chr21	8213144	8213144	*	8.15536e-05	-13.1561	10.2903	23.4464	NR_146120	RNA5-8SN4	574	+	1	1	1	0	0	0
chr7	70751131	70751131	*	8.23204e-05	11.109	91.4982	80.3892	NM_022479	GALNT17	-381406	+	0	0	1	0	0	0
chr19	47462116	47462116	*	8.27005e-05	5.47995	86.2458	80.7659	NM_015063	SLC8A2	9935	-	0	0	1	0	0	0
chr14	103115181	103115181	*	8.29476e-05	28.0664	47.2131	19.1466	NR_138038	LINC00677	7729	-	0	0	0	0	0	0
chr15	70036591	70036591	*	8.33675e-05	20.5372	77.7242	57.187	NR_030714	MIR629	42878	-	0	0	0	0	0	0
chr6	26075146	26075146	*	8.35256e-05	33.4567	74.9336	41.4769	NM_000410	HFE	-12135	+	0	0	0	0	0	0
chr15	66359819	66359819	*	8.37156e-05	13.4533	75.1266	61.6733	NM_017858	TIPIN	-3104	-	0	0	0	0	0	0
chr19	16197373	16197373	*	8.38224e-05	26.6175	57.397	30.7795	NM_001130524	AP1M1	-481	+	1	0	0	0	1	0
chr12	6476339	6476339	*	8.47916e-05	16.947	75.0577	58.1108	NR_123717	VAMP1	-5441	-	0	0	0	0	1	0
chr17	79987954	79987954	*	8.54024e-05	9.83105	81.4653	71.6343	NM_001271845	TBC1D16	-37098	-	0	0	1	0	0	0
chr17	63291735	63291735	*	8.55287e-05	13.1923	77.3716	64.1793	NM_001330421	CYB561	148477	-	0	0	1	0	0	0
chr15	69761059	69761059	*	8.61838e-05	7.09781	12.104	5.00616	NR_026764	LINC00593	-74175	+	0	0	0	0	0	0
chr6	168016067	168016067	*	8.80146e-05	15.3483	73.6707	58.3224	NM_005355	KIF25	-1806	+	0	0	0	0	0	0
chr4	98377779	98377779	*	8.83037e-05	13.1995	36.0247	22.8253	NM_001100427	RAP1GDS1	116405	+	0	0	1	0	0	0
chr18	77133223	77133223	*	8.93856e-05	18.9709	43.0755	24.1045	NM_001025101	MBP	-406	-	1	0	0	1	0	0
chr2	207677047	207677047	*	8.96387e-05	18.9255	62.5951	43.6696	NR_135567	LINC01857	14619	+	0	0	1	0	0	0
chr3	23803749	23803749	*	8.9939e-05	20.8133	75.3768	54.5635	NM_182666	UBE2E1	-2144	+	0	0	0	0	0	0
chr16	21652571	21652571	*	9.07955e-05	-11.8505	74.1025	85.9529	NM_005849	IGSF6	96	-	1	1	1	0	0	0
chr16	575887	575887	*	9.22725e-05	10.6078	93.4882	82.8804	NM_004204	PIGQ	5921	+	0	1	0	0	0	0
chr17	81556600	81556600	*	9.46233e-05	22.6644	90.9629	68.2986	NM_025161	FAAP100	-4198	-	0	0	0	0	0	0
chr22	41096004	41096004	*	9.47167e-05	18.4513	60.2698	41.8184	NM_001362843	EP300	3396	+	0	0	1	0	0	0
chr6	27850901	27850901	*	9.49698e-05	8.26448	84.9679	76.7034	NM_003520	HIST1H2BN	12241	+	0	0	0	0	0	0
chr11	26331554	26331554	*	9.55183e-05	11.6102	70.5786	58.9684	NM_031418	ANO3	-577	+	1	0	1	0	1	0
chr4	76023665	76023665	*	9.60001e-05	12.9916	24.7282	11.7365	NM_001565	CXCL10	-130	-	1	0	1	0	0	0
chr3	97971747	97971747	*	9.60651e-05	11.9499	26.6484	14.6985	NM_153182	RIOX2	705	-	0	0	1	0	1	0
chr7	101913820	101913820	*	9.61004e-05	-26.9261	27.816	54.7421	NM_181552	CUX1	96220	+	0	0	1	0	0	0
chr12	132836335	132836335	*	9.67077e-05	-17.8168	65.3683	83.1851	NM_001172557	GOLGA3	-7496	-	0	0	0	1	0	0
chr18	31591708	31591708	*	9.67672e-05	25.4313	77.7429	52.3117	NM_000371	TTR	-59	+	1	0	0	0	0	0
chr6	684090	684090	*	9.6845e-05	-28.1717	15.9905	44.1622	NM_018303	EXOC2	9052	-	0	0	1	0	0	0
chr10	5775972	5775972	*	9.76384e-05	-23.4302	56.874	80.3042	NM_001494	GDI2	37578	-	0	0	1	0	0	0
chr5	14210787	14210787	*	9.84893e-05	17.7088	74.7097	57.0009	NM_007118	TRIO	67087	+	0	0	1	0	0	0
chr2	200967047	200967047	*	9.88729e-05	18.8498	63.7779	44.9282	NM_006190	ORC2	-3347	-	0	0	0	0	0	0
chr19	422555	422555	*	9.91594e-05	-26.3532	52.1142	78.4674	NM_001136263	C2CD4C	-13386	-	0	0	1	1	0	0
chr7	101219019	101219019	*	9.92438e-05	16.7863	64.554	47.7677	NM_001084	PLOD3	-1290	-	1	0	1	0	1	0
chr6	122280448	122280448	*	9.95014e-05	12.0679	88.1603	76.0924	NM_004506	HSF2	-119103	+	0	0	0	0	0	0
chr11	65423441	65423441	*	9.9648e-05	23.456	37.6246	14.1686	NR_131012	NEAT1	645	+	0	1	0	1	0	0
chr1	26529270	26529270	*	0.00010083	14.6109	81.9327	67.3217	NM_002953	RPS6KA1	-488	+	1	0	0	0	1	0
chr16	575870	575870	*	0.000100991	10.9382	93.4319	82.4937	NM_004204	PIGQ	5904	+	0	1	0	0	0	0
chr10	102776295	102776295	*	0.000101422	-14.8856	12.5602	27.4459	NM_017787	WBP1L	166	+	1	1	1	0	0	0
chr8	18666294	18666294	*	0.000101498	22.6039	87.3697	64.7657	NM_206909	PSD3	142602	-	0	0	1	0	0	0
chr11	111019504	111019504	*	0.000101576	20.8146	70.4701	49.6554	NR_149131	LINC02550	77815	-	0	0	0	0	0	0
chr7	47989066	47989066	*	0.000102271	23.0267	67.6823	44.6556	NR_037917	HUS1	-9442	-	0	0	1	0	0	0
chr5	176238015	176238015	*	0.000103337	13.223	51.4761	38.2531	NM_198567	SIMC1	-344	+	1	0	0	0	1	0
chr10	122164571	122164571	*	0.000103611	-31.0195	23.8791	54.8985	NM_001291878	TACC2	1147	+	0	0	1	0	1	0
chr11	314361	314361	*	0.000104073	11.6986	17.658	5.95939	NM_003641	IFITM1	372	+	1	0	1	0	1	0
chr17	59838305	59838305	*	0.000104108	15.8471	21.8749	6.02785	NR_029493	MIR21	-2961	+	0	1	0	0	0	0
chr12	107776371	107776371	*	0.000106252	13.1615	43.2075	30.0459	NM_203436	ASCL4	1988	+	0	1	0	0	1	0
chr2	223699661	223699661	*	0.000107007	14.6244	34.0838	19.4594	NM_003469	SCG2	-97163	-	0	0	0	0	0	0
chr19	8515625	8515625	*	0.000107257	-15.5838	54.1257	69.7095	NM_001146175	ZNF414	-1462	-	1	0	0	0	1	0
chr2	239231663	239231663	*	0.000107303	-21.2683	49.8798	71.1481	NR_026664	MGC16025	-36207	-	0	0	1	0	1	0
chr7	18978432	18978432	*	0.000107354	18.0986	55.577	37.4784	NM_000474	TWIST1	139241	-	0	0	1	0	0	0
chr16	58790327	58790327	*	0.000107539	-16.7651	59.4139	76.179	NM_002080	GOT2	-55971	-	0	0	0	0	0	0
chr6	684066	684066	*	0.000108027	-28.4431	15.5603	44.0034	NM_018303	EXOC2	9076	-	0	0	1	0	0	0
chr7	77416817	77416817	*	0.000109586	23.5863	63.6502	40.0639	NM_001350898	GSAP	-418	-	1	0	1	0	1	0
chr7	5773116	5773116	*	0.000109929	21.9148	84.2118	62.2971	NM_207111	RNF216	8615	-	0	0	1	0	0	0
chr13	26223949	26223949	*	0.000111169	16.2832	77.5162	61.2329	NM_005977	RNF6	-1579	-	0	0	0	0	1	0
chr10	111079236	111079236	*	0.000111289	-18.3649	36.5645	54.9294	NM_000681	ADRA2A	2206	+	0	1	0	1	0	0
chr7	85160474	85160474	*	0.000111906	16.1885	75.9213	59.7329	NM_152754	SEMA3D	-38544	-	0	0	0	0	0	0
chr11	57322341	57322341	*	0.000112592	26.3302	47.7792	21.449	NM_033396	TNKS1BP1	2599	-	0	0	1	0	0	0
chr10	111079284	111079284	*	0.000113256	-18.8572	40.6865	59.5437	NM_000681	ADRA2A	2254	+	0	1	0	1	0	0
chr15	67881717	67881717	*	0.000113517	-7.47827	72.1128	79.591	NR_004394	RNU6-1	-41673	-	0	0	0	0	0	0
chr12	49233759	49233759	*	0.00011417	-17.7025	63.194	80.8965	NM_001303114	TUBA1C	5835	+	0	0	1	0	0	0
chr7	80615205	80615205	*	0.000115376	19.9483	65.4262	45.4779	NM_001289911	CD36	13000	+	0	0	1	0	0	0
chr21	8213132	8213132	*	0.000116074	-13.3113	10.3488	23.6601	NR_146120	RNA5-8SN4	562	+	1	1	1	0	0	0
chr5	80572590	80572590	*	0.000116272	11.2593	85.4404	74.1811	NM_001004441	ANKRD34B	-2106	-	0	0	0	0	1	0
chr11	65423457	65423457	*	0.000116559	24.5954	38.8317	14.2363	NR_131012	NEAT1	661	+	0	1	0	1	0	0
chr1	150575185	150575185	*	0.000118182	20.1998	54.5886	34.3888	NR_104133	ADAMTSL4-AS1	-634	-	1	1	0	0	0	0
chr6	3770251	3770251	*	0.000118334	11.8486	50.6789	38.8303	NM_183373	PXDC1	-18240	-	0	0	0	0	0	0
chr18	27672869	27672869	*	0.000118593	18.0684	75.8919	57.8235	NR_134589	LOC105372038	-330214	-	0	0	0	0	0	0
chr16	87711258	87711258	*	0.000118889	6.0276	94.6675	88.6399	NM_001351938	KLHDC4	54735	-	0	1	0	0	1	0
chr5	89695257	89695257	*	0.000119056	13.6668	70.6628	56.996	NR_037433	MIR3660	321464	-	0	0	0	0	0	0
chr1	1164387	1164387	*	0.000119063	23.9436	75.6943	51.7507	NR_029639	MIR200B	-2717	+	0	0	0	1	0	0
chr7	23681220	23681220	*	0.000120592	25.5339	48.9748	23.4409	NM_199136	FAM221A	1108	+	0	0	1	0	1	0
chr8	55893094	55893094	*	0.000121393	14.9103	48.243	33.3328	NR_145767	SNORA1B	9762	-	0	0	1	0	0	0
chr3	45594698	45594698	*	0.000121532	10.1679	21.9103	11.7423	NM_014240	LIMD1	-133	+	1	0	0	0	1	0
chr12	132397303	132397303	*	0.000121816	25.5916	54.8776	29.2859	NR_120467	LOC101928416	67455	+	0	0	0	1	0	0
chr1	41238961	41238961	*	0.000122539	13.4484	52.6181	39.1697	NM_001172219	SCMH1	3183	-	0	0	1	0	0	0
chr9	94724836	94724836	*	0.000122738	14.4679	83.5024	69.0345	NM_032823	C9orf3	-1833	+	0	0	0	0	1	0
chr8	70217214	70217214	*	0.000123008	-16.3889	43.5784	59.9674	NM_024504	PRDM14	-145888	-	0	0	1	0	0	0
chr10	44357823	44357823	*	0.000124596	-23.3852	43.6025	66.9877	NM_199168	CXCL12	27275	-	0	0	0	0	0	0
chr3	50678002	50678002	*	0.000125671	11.3028	74.98	63.6772	NM_004947	DOCK3	2763	+	0	0	1	0	0	0
chr16	20069936	20069936	*	0.000125956	11.1495	77.0259	65.8764	NM_001318483	GPR139	3843	-	0	0	1	0	0	0
chr11	61965497	61965497	*	0.000126334	26.1217	42.6598	16.5381	NM_002032	FTH1	2164	-	0	1	0	0	1	0
chr2	145752278	145752278	*	0.000126432	12.5556	41.1801	28.6244	NR_026904	PABPC1P2	-834779	+	0	0	0	0	0	0
chr12	57546034	57546034	*	0.000127026	24.1962	82.458	58.2618	NM_001348065	DCTN2	826	-	0	1	0	0	1	0
chr8	12945316	12945316	*	0.000127498	16.645	78.1292	61.4842	NM_020844	TRMT9B	-358	+	1	0	0	0	0	0
chr16	85626987	85626987	*	0.000128153	-20.4825	29.0763	49.5587	NM_014615	GSE1	13859	+	0	0	1	0	1	0
chr7	1567490	1567490	*	0.000128936	28.0955	73.6293	45.5338	NM_032302	PSMG3	2504	-	0	1	0	0	0	0
chr4	189317859	189317859	*	0.000128943	8.70033	83.0765	74.3762	NR_121679	LINC01262	-341747	+	0	0	0	0	0	0
chr10	104319185	104319185	*	0.000129217	-8.69169	72.3466	81.0383	NR_120622	LOC101927472	-4179	+	0	0	1	0	0	0
chr14	65415069	65415069	*	0.000130217	19.728	67.8248	48.0968	NR_038170	FUT8	2341	+	0	0	1	0	1	0
chr11	66620956	66620956	*	0.000130645	16.5444	68.17	51.6256	NM_001198836	RBM14	4376	+	0	0	1	0	0	0
chr8	80169360	80169360	*	0.000131234	16.3454	83.5387	67.1933	NR_105036	TPD52	1841	-	0	0	1	0	0	0
chr4	71231281	71231281	*	0.000131735	21.2654	61.4682	40.2028	NM_001134742	SLC4A4	43997	+	0	0	1	0	0	0
chr7	6481969	6481969	*	0.00013262	17.2085	86.456	69.2475	NM_006854	KDELR2	2250	-	0	0	1	0	1	0
chr1	58238663	58238663	*	0.000132851	19.3844	62.1324	42.748	NM_001353980	DAB1	11885	-	0	0	1	0	0	0
chr12	47942567	47942567	*	0.000133223	-28.0421	9.45378	37.4958	NM_024056	TMEM106C	-20980	+	0	0	0	0	0	0
chr13	20722288	20722288	*	0.000133423	7.69427	15.08	7.38576	NM_138284	IL17D	18947	+	0	1	0	1	0	0
chr17	59840902	59840902	*	0.000133498	26.2023	35.8878	9.68541	NR_029493	MIR21	-364	+	1	1	0	0	0	0
chr8	123161520	123161520	*	0.000133531	9.71225	20.9881	11.2758	NM_207006	FAM83A	-17527	+	0	0	1	0	1	0
chr3	136995305	136995305	*	0.000134602	21.7069	56.6924	34.9855	NM_144717	IL20RB	37442	+	0	0	1	0	0	0
chr6	125503760	125503760	*	0.000134644	11.2234	66.2718	55.0484	NR_038906	LINC02523	-170593	+	0	0	0	0	0	0
chr1	16624364	16624364	*	0.000134838	15.5358	83.6208	68.085	NR_026752	CROCCP2	6543	-	0	0	1	0	0	0
chr15	91102996	91102996	*	0.00013498	15.6097	32.9474	17.3377	NM_001323040	SV2B	1342	+	0	0	1	0	0	0
chr19	48876388	48876388	*	0.000135324	23.8133	76.3562	52.5429	NM_014330	PPP1R15A	3998	+	0	0	0	0	0	0
chr11	1434240	1434240	*	0.000135956	17.6621	77.7197	60.0577	NM_001256630	BRSK2	23090	+	0	0	1	0	1	0
chr10	102814610	102814610	*	0.000135995	26.5454	56.726	30.1806	NM_000102	CYP17A1	22924	-	0	1	0	0	0	0
chr11	314493	314493	*	0.000136467	10.5787	16.1643	5.58561	NM_003641	IFITM1	504	+	0	0	1	0	1	0
chr1	16624196	16624196	*	0.000136762	20.6853	84.5574	63.8721	NR_026752	CROCCP2	6711	-	0	0	1	0	0	0
chr20	22579894	22579894	*	0.000136764	-22.421	15.4539	37.8749	NR_001558	LINC00261	-1253	-	1	0	0	0	1	0
chr12	50110931	50110931	*	0.000136847	16.3354	39.5439	23.2085	NM_032901	COX14	-1050	+	1	1	0	0	1	0
chr11	68812593	68812593	*	0.000138405	10.505	86.8237	76.3187	NM_001876	CPT1A	29339	-	0	0	1	0	0	0
chr9	68778102	68778102	*	0.000139375	9.06785	89.6024	80.5346	NM_138333	FAM122A	-1904	+	0	0	1	0	1	0
chr5	176628855	176628855	*	0.000139888	11.4774	64.6237	53.1463	NR_036239	MIR4281	646	-	0	0	1	0	1	0
chr9	122406238	122406238	*	0.000140036	-27.1439	46.4598	73.6037	NM_001271165	PTGS1	30918	+	0	0	0	0	0	0
chr18	2659557	2659557	*	0.000140224	20.531	39.6468	19.1158	NM_015295	SMCHD1	3672	+	0	0	1	0	0	0
chr11	66864708	66864708	*	0.00014049	16.468	82.3648	65.8968	NM_024036	LRFN4	7305	+	0	0	1	0	1	0
chr11	290453	290453	*	0.000141556	-10.4629	79.6305	90.0934	NM_025092	PGGHG	1317	+	0	1	0	0	1	0
chr10	122164640	122164640	*	0.00014182	-34.2144	27.7402	61.9546	NM_001291878	TACC2	1216	+	0	0	1	0	1	0
chr6	35797812	35797812	*	0.000142875	12.0545	67.087	55.0325	NM_001252597	CLPS	-469	-	1	0	0	0	0	0
chr16	31203333	31203333	*	0.000143431	14.9805	32.1241	17.1436	NM_013258	PYCARD	-558	-	1	1	0	0	1	0
chr7	55005533	55005533	*	0.000143751	-20.6464	58.8699	79.5163	NM_005228	EGFR	-13488	+	0	0	0	1	0	0
chr18	31591699	31591699	*	0.00014387	24.7474	77.3811	52.6337	NM_000371	TTR	-68	+	1	0	0	0	0	0
chr4	6963331	6963331	*	0.000144627	18.8356	66.4808	47.6453	NM_001330638	TBC1D14	9167	+	0	0	1	0	0	0
chr13	110341201	110341201	*	0.00014465	-16.4241	20.3346	36.7587	NR_107040	MIR8073	245	+	1	0	1	0	0	0
chr2	84902365	84902365	*	0.000144979	18.8868	75.2309	56.3441	NM_021103	TMSB10	-3274	+	0	0	0	0	0	0
chr10	31594171	31594171	*	0.000145143	17.7672	77.8749	60.1076	NM_001323673	ZEB1	272552	+	0	0	0	0	0	0
chr7	90212454	90212454	*	0.000145876	14.2949	35.6685	21.3736	NM_001040665	STEAP2	596	+	1	0	1	0	1	0
chr20	53586424	53586424	*	0.000146029	12.6556	67.9037	55.2481	NM_006526	ZNF217	-3328	-	0	0	0	0	0	0
chr12	132836297	132836297	*	0.000146343	-18.5484	66.6153	85.1637	NM_001172557	GOLGA3	-7458	-	0	0	0	1	0	0
chr11	314342	314342	*	0.00014641	11.6853	17.5477	5.86238	NM_003641	IFITM1	353	+	1	1	0	0	1	0
chr12	6699920	6699920	*	0.000146442	4.88915	12.4185	7.52938	NM_001244015	PIANP	511	-	0	0	1	0	1	0
chr1	25544548	25544548	*	0.000146932	7.60495	20.8932	13.2882	NM_015627	LDLRAP1	965	+	0	0	1	1	0	0
chr3	98657695	98657695	*	0.000147082	5.98419	10.8426	4.85846	NM_000097	CPOX	-64085	-	0	0	0	1	0	0
chr16	19085715	19085715	*	0.000147683	21.3866	55.6115	34.2249	NM_001190983	COQ7	17800	+	0	0	0	0	1	0
chr7	75997542	75997542	*	0.000148365	-12.6356	66.7142	79.3499	NM_001317803	TMEM120A	-2869	-	0	0	1	0	0	0
chr6	135722874	135722874	*	0.000148624	30.5513	61.1445	30.5932	NM_018945	PDE7B	-128822	+	0	0	0	0	0	0
chr12	72276975	72276975	*	0.000148795	17.8986	78.7688	60.8702	NR_026836	TRHDE-AS1	-3467	-	0	0	1	0	0	0
chr10	110576530	110576530	*	0.00014885	15.9807	69.2797	53.2989	NM_005445	SMC3	8841	+	0	0	1	0	0	0
chr10	28925271	28925271	*	0.000148994	-21.6388	28.1037	49.7425	NM_001278522	C10orf126	78865	+	0	0	0	1	0	0
chr14	52514682	52514682	*	0.000149047	6.7	85.2593	78.5593	NM_020784	TXNDC16	37902	-	0	0	1	0	0	0
chr9	122406193	122406193	*	0.00014956	-27.5443	49.4775	77.0218	NM_001271165	PTGS1	30873	+	0	0	0	0	0	0
chr5	59892318	59892318	*	0.000150188	8.7058	13.0083	4.30254	NM_001104631	PDE4D	1477	-	0	0	1	0	1	0
chr9	133972227	133972227	*	0.00015164	26.8346	83.749	56.9144	NM_003371	VAV2	20098	-	0	0	1	0	0	0
chr5	138260009	138260009	*	0.000151737	8.07424	94.0327	85.9584	NM_001496	GFRA3	14556	-	0	0	1	0	0	0
chr9	3733659	3733659	*	0.000154464	3.0058	96.2108	93.205	NR_121586	RFX3-AS1	65575	+	0	0	0	0	0	0
chr6	16421042	16421042	*	0.000154626	22.0943	53.4792	31.3849	NM_006877	GMPR	182464	+	0	0	1	0	0	0
chr17	13495807	13495807	*	0.000154654	8.59091	90.6714	82.0805	NR_031679	MIR548H3	47840	-	0	1	0	0	1	0
chr1	173670573	173670573	*	0.000154674	11.3742	85.2805	73.9063	NM_198493	ANKRD45	-712	-	1	0	0	0	1	0
chr12	51392254	51392254	*	0.000156713	18.8926	35.6496	16.757	NM_007210	GALNT6	-839	-	1	0	1	0	1	0
chr12	114641690	114641690	*	0.000157021	20.7044	62.6554	41.951	NM_016569	TBX3	42475	-	0	0	0	0	0	0
chr1	3804166	3804166	*	0.00015805	8.80517	76.8634	68.0583	NM_020710	LRRC47	-7663	-	0	0	0	0	0	0
chr7	4684304	4684304	*	0.000158337	5.83493	8.28034	2.44541	NM_001037165	FOXK1	2007	+	0	0	1	0	1	0
chr6	168216812	168216812	*	0.000158508	-16.4337	39.6139	56.0476	NR_134590	LOC105378137	9706	-	0	0	0	0	0	0
chr21	8213151	8213151	*	0.00015929	-13.2323	10.3121	23.5445	NR_146120	RNA5-8SN4	581	+	1	1	1	0	0	0
chr1	192807730	192807730	*	0.000161295	18.6881	37.2996	18.6115	NM_002923	RGS2	-1309	+	1	0	0	0	1	0
chr11	95150983	95150983	*	0.00016269	5.34209	7.46786	2.12577	NR_110303	LOC101929295	446	+	1	1	0	1	0	0
chr18	2659556	2659556	*	0.000163927	20.5418	39.6416	19.0998	NM_015295	SMCHD1	3671	+	0	0	1	0	0	0
chr6	37816826	37816826	*	0.000163938	16.088	87.4351	71.3471	NM_021943	ZFAND3	-2705	+	0	0	0	0	0	0
chr6	122280414	122280414	*	0.000164522	14.6581	86.2501	71.592	NM_004506	HSF2	-119137	+	0	0	0	0	0	0
chr12	50110906	50110906	*	0.000165594	16.2352	36.4107	20.1755	NM_032901	COX14	-1075	+	1	1	0	0	1	0
chr16	85481067	85481067	*	0.000165981	18.2053	80.0424	61.8371	NM_001134473	GSE1	-130356	+	0	0	0	0	0	0
chr8	61712458	61712458	*	0.000168153	28.0103	65.778	37.7677	NM_004318	ASPH	2183	-	0	0	1	0	1	0
chr9	93881820	93881820	*	0.000168286	10.2987	85.1078	74.8091	NR_036254	MIR4291	62465	+	0	0	0	0	0	0
chr17	72127025	72127025	*	0.000168698	16.3002	58.521	42.2208	NM_000346	SOX9	6007	+	0	0	0	0	0	0
chr9	76571909	76571909	*	0.000168809	-16.8285	5.14545	21.974	NM_001097636	GCNT1	71278	+	0	0	0	0	0	0
chr7	157613351	157613351	*	0.000169038	-14.6275	10.6461	25.2736	NR_029689	MIR153-2	-38930	-	0	0	1	1	0	0
chr15	70762401	70762401	*	0.000169095	12.4269	28.4323	16.0054	NM_018003	UACA	1193	-	0	0	1	0	1	0
chr10	75712400	75712400	*	0.000169128	-32.1898	25.9908	58.1806	NR_132791	LOC105378367	-55	+	1	0	1	0	0	0
chr15	66359822	66359822	*	0.000169171	13.4291	75.0616	61.6324	NM_017858	TIPIN	-3107	-	0	0	0	0	0	0
chr11	35942641	35942641	*	0.000169223	12.1294	84.6729	72.5435	NM_001304264	LDLRAD3	-1340	+	1	0	0	0	1	0
chr17	7910868	7910868	*	0.000169339	-11.0052	79.3976	90.4028	NR_003000	SCARNA21	4747	+	0	1	0	0	1	0
chr17	43892331	43892331	*	0.000169966	19.5231	68.8997	49.3767	NM_001278376	MPP2	8303	-	0	0	1	0	0	0
chr4	153115677	153115677	*	0.000170908	17.0244	57.6812	40.6568	NM_001351056	TRIM2	-36665	+	0	0	0	0	0	0
chr3	75502633	75502633	*	0.000171503	21.5863	84.09	62.5036	NR_151706	LINC02018	67327	+	0	0	1	0	0	0
chr21	42525121	42525121	*	0.000172245	21.3594	43.954	22.5946	NM_001320537	SLC37A1	11270	+	0	0	1	0	0	0
chr2	219389242	219389242	*	0.000172938	25.2241	71.247	46.0228	NM_001319121	DNPEP	-367	-	1	0	1	0	1	0
chr4	53652577	53652577	*	0.000173568	16.8036	67.9104	51.1068	NR_125918	LOC100506444	-43324	+	0	0	0	0	0	0
chr9	133369746	133369746	*	0.000173795	16.8552	83.1273	66.2721	NM_001280793	SURF4	6421	-	0	0	1	0	0	0
chr1	33130499	33130499	*	0.000174203	21.205	61.182	39.977	NM_001330483	TRIM62	46052	-	0	0	0	0	0	0
chr3	197674844	197674844	*	0.000175679	20.5957	72.9973	52.4016	NR_030627	MIR922	-269	-	1	1	0	0	0	0
chr1	41538092	41538092	*	0.000176954	27.3379	47.6392	20.3013	NM_001302269	EDN2	-53410	-	0	0	1	0	0	0
chr11	120329692	120329692	*	0.000177383	13.7592	89.0711	75.3119	NM_001198670	TMEM136	4565	+	0	0	1	0	0	0
chr8	95151302	95151302	*	0.000178271	20.4065	79.4265	59.02	NM_024613	PLEKHF2	17583	+	0	0	1	0	0	0
chr15	92808612	92808612	*	0.000178997	6.23241	17.8727	11.6403	NR_033769	ASB9P1	13130	+	0	0	0	0	1	0
chr19	56597681	56597681	*	0.000179232	12.9762	87.1578	74.1817	NM_021216	ZNF71	2387	+	0	0	1	0	0	0
chr7	55079584	55079584	*	0.00017943	7.09966	90.928	83.8284	NM_001346900	EGFR	-30233	+	0	0	1	0	0	0
chr17	8089148	8089148	*	0.000179791	7.63967	84.1491	76.5094	NR_036201	MIR4314	1094	+	1	0	0	0	0	0
chr7	11416814	11416814	*	0.000180554	13.1379	57.4033	44.2654	NM_015204	THSD7A	415385	-	0	0	1	0	0	0
chr2	55004951	55004951	*	0.000180984	14.2802	83.9356	69.6554	NM_007008	RTN4	5384	-	0	0	1	0	0	0
chr16	2904011	2904011	*	0.000181586	15.0021	46.3569	31.3548	NM_020912	FLYWCH1	-7968	+	0	0	0	0	1	0
chr8	41665292	41665292	*	0.000182145	26.2452	73.0255	46.7802	NM_020480	ANK1	-7	-	1	0	1	0	0	0
chr5	108752973	108752973	*	0.000184253	17.0524	59.3767	42.3243	NM_001308038	FER	4048	+	0	0	1	0	0	0
chr9	90755566	90755566	*	0.000184407	21.425	80.9179	59.4929	NM_001135052	SYK	-46114	+	0	0	0	0	0	0
chr12	13196791	13196791	*	0.000184636	8.35893	13.2908	4.93191	NM_001423	EMP1	125	+	1	1	0	0	0	0
chr21	8213262	8213262	*	0.000185345	-11.4871	10.8856	22.3727	NR_003287	RNA28SN5	-626	+	1	1	1	0	0	0
chr11	130206407	130206407	*	0.000186356	13.2969	85.9437	72.6468	NM_021978	ST14	46622	+	0	0	1	0	1	0
chr20	59033890	59033890	*	0.000186727	15.2182	83.1988	67.9806	NM_006886	ATP5F1E	-1524	-	0	1	1	0	1	0
chr20	2654459	2654459	*	0.00018705	14.6527	82.4017	67.749	NR_003078	SNORD110	249	+	1	1	0	0	1	0
chr5	81299559	81299559	*	0.000188765	9.8925	25.3083	15.4158	NR_034121	CKMT2-AS1	2011	-	0	0	1	0	1	0
chr7	44088589	44088589	*	0.00018894	30.3948	64.1182	33.7234	NR_156112	POLM	-6050	-	0	0	0	0	0	0
chr12	47942578	47942578	*	0.000189239	-28.739	9.74564	38.4847	NM_024056	TMEM106C	-20969	+	0	0	0	0	0	0
chr10	484857	484857	*	0.000189744	-12.5889	61.5955	74.1845	NR_147612	LOC101930421	-143707	+	0	0	1	1	0	0
chr17	59841239	59841239	*	0.000190174	28.1124	48.7943	20.6818	NR_029493	MIR21	-27	+	1	1	0	0	0	0
chr10	88881632	88881632	*	0.000190355	15.1099	42.4483	27.3384	NM_020799	STAMBPL1	1447	+	0	0	1	0	1	0
chr21	13979770	13979770	*	0.000191624	27.1756	59.04	31.8644	NR_027270	ANKRD20A11P	675	-	0	1	0	1	0	0
chr7	1461630	1461630	*	0.000191851	29.218	78.8886	49.6706	NM_182924	MICALL2	-2158	-	0	0	0	0	1	0
chr6	160091182	160091182	*	0.000191892	18.7906	90.8125	72.0219	NR_003288	LOC729603	-1900	+	0	0	1	1	0	0
chr1	6273769	6273769	*	0.00019216	19.8247	89.3993	69.5746	NM_207370	GPR153	-12795	-	0	0	1	0	0	0
chr7	159111141	159111141	*	0.000193001	9.63349	88.8505	79.217	NM_001308259	VIPR2	-13938	-	0	0	1	0	1	0
chr2	32358705	32358705	*	0.000195998	15.7442	43.8279	28.0837	NM_016252	BIRC6	1679	+	0	0	1	0	1	0
chr21	42681381	42681381	*	0.000197047	-15.451	68.9477	84.3986	NM_001001569	PDE9A	27631	+	0	0	1	0	0	0
chr12	106140134	106140134	*	0.000197703	-4.43622	2.50784	6.94407	NM_014840	NUAK1	-102	-	1	0	0	0	1	0
chr5	80257787	80257787	*	0.000197775	-17.6738	27.6838	45.3575	NM_178276	SERINC5	-1706	-	0	0	0	0	1	0
chr11	130206396	130206396	*	0.000198352	13.3383	85.9697	72.6314	NM_021978	ST14	46611	+	0	0	1	0	1	0
chr4	185812478	185812478	*	0.000198392	24.5619	74.2686	49.7067	NM_003603	SORBS2	-223	-	1	0	1	0	0	0
chr11	121466846	121466846	*	0.000199694	9.53852	15.9379	6.39939	NM_003105	SORL1	14645	+	0	0	1	0	0	0
chr5	175477664	175477664	*	0.000201365	11.6891	84.9355	73.2465	NM_001322980	SFXN1	-834	+	1	0	0	0	1	0
chr10	123155359	123155359	*	0.000202323	13.1231	30.8954	17.7724	NM_001007793	BUB3	1117	+	0	0	1	0	1	0
chr7	157579200	157579200	*	0.000202458	10.7646	84.6268	73.8622	NR_029689	MIR153-2	-4779	-	0	0	1	0	0	0
chr5	178625578	178625578	*	0.000203973	5.40555	7.99704	2.59149	NM_020666	CLK4	1476	-	0	0	1	0	1	0
chr3	28200833	28200833	*	0.000204892	-11.4986	54.8329	66.3315	NM_001331187	CMC1	-40800	+	0	0	0	0	0	0
chr12	47942580	47942580	*	0.000205585	-28.8641	9.80576	38.6699	NM_024056	TMEM106C	-20967	+	0	0	0	0	0	0
chr17	78105324	78105324	*	0.000205612	-9.80986	76.2845	86.0944	NR_040071	TNRC6C-AS1	6476	-	0	1	0	0	1	0
chr14	102970371	102970371	*	0.000205756	8.33868	92.2599	83.9212	NM_030943	AMN	47717	+	0	0	1	0	0	0
chr10	114767354	114767354	*	0.000206641	19.1244	47.5529	28.4285	NM_001322885	ABLIM1	916	-	0	0	1	0	1	0
chr1	41510346	41510346	*	0.000206891	-17.2691	56.6647	73.9339	NM_001302269	EDN2	-25664	-	0	1	0	0	0	0
chr11	35942602	35942602	*	0.000207084	11.791	85.1322	73.3412	NM_001304264	LDLRAD3	-1379	+	1	0	0	0	1	0
chr1	67736377	67736377	*	0.000207761	5.12119	10.5177	5.39646	NM_001924	GADD45A	51202	+	0	0	1	0	0	0
chr4	98938560	98938560	*	0.000209205	17.3483	52.8124	35.4641	NM_001130679	EIF4E	-7924	-	0	0	0	0	0	0
chr14	49897479	49897479	*	0.000209762	15.6378	63.678	48.0402	NM_001663	ARF6	4463	+	0	0	0	0	0	0
chr21	8213135	8213135	*	0.000210024	-13.2829	10.3345	23.6175	NR_146120	RNA5-8SN4	565	+	1	1	1	0	0	0
chr1	200150860	200150860	*	0.000210518	17.385	67.9035	50.5185	NM_001276464	NR5A2	108037	+	0	0	1	0	0	0
chr9	76571905	76571905	*	0.000210545	-16.7278	5.13081	21.8586	NM_001097636	GCNT1	71274	+	0	0	0	0	0	0
chr10	122164533	122164533	*	0.000210662	-28.1235	23.4885	51.6121	NM_001291878	TACC2	1109	+	0	0	1	0	1	0
chr17	59838304	59838304	*	0.000210805	15.8013	21.809	6.00769	NR_029493	MIR21	-2962	+	0	1	0	0	0	0
chr12	4720269	4720269	*	0.000212573	18.05	70.8203	52.7703	NR_110112	GAU1	-168	-	1	0	0	0	0	0
chr21	8213230	8213230	*	0.000212814	-12.1008	10.4681	22.5689	NR_003287	RNA28SN5	-658	+	1	1	1	0	0	0
chr6	148700903	148700903	*	0.000213694	10.4754	16.6424	6.16695	NM_005715	UST	-46232	+	0	0	0	0	0	0
chr7	16851447	16851447	*	0.000213784	-14.8088	61.8172	76.6259	NM_176813	AGR3	30543	-	0	0	0	1	0	0
chr15	60799022	60799022	*	0.000214011	21.0955	62.5024	41.4069	NR_120318	RORA-AS2	117455	+	0	0	1	0	0	0
chr10	112953474	112953474	*	0.00021417	17.1831	36.5651	19.382	NM_001363501	TCF7L2	3226	+	0	0	1	0	1	0
chr14	103115173	103115173	*	0.000214222	27.487	46.8808	19.3939	NR_138038	LINC00677	7737	-	0	0	0	0	0	0
chr2	11347781	11347781	*	0.000215343	8.22927	90.2129	81.9837	NM_001321643	ROCK2	-2375	-	0	0	0	0	0	0
chr15	43588407	43588407	*	0.000218832	18.4399	83.3652	64.9252	NM_001354386	PPIP5K1	1537	-	0	0	1	0	1	0
chr17	68598735	68598735	*	0.000221706	26.4292	75.0532	48.624	NM_001243746	FAM20A	2220	-	0	0	1	0	1	0
chr11	65423475	65423475	*	0.00022202	25.6333	40.122	14.4888	NR_131012	NEAT1	679	+	0	1	0	1	0	0
chr16	87318641	87318641	*	0.000222276	17.6394	65.0955	47.4561	NR_135180	LOC101928659	1134	+	1	0	0	0	1	0
chr12	56644973	56644973	*	0.000223431	10.0921	22.591	12.4989	NR_002737	SNORD59A	129	-	1	0	1	0	1	0
chr6	23014127	23014127	*	0.000224664	10.7206	66.0091	55.2885	NR_134613	LOC105374972	-296204	-	0	0	0	0	0	0
chr8	29402243	29402243	*	0.00022472	13.2758	59.6965	46.4207	NM_001394	DUSP4	-51494	-	0	0	0	0	0	0
chr2	166611296	166611296	*	0.000225276	-17.7404	53.8218	71.5622	NM_002976	SCN7A	-124326	-	0	0	0	0	0	0
chr10	28925249	28925249	*	0.000225331	-22.1834	28.35	50.5334	NM_001278522	C10orf126	78843	+	0	0	0	1	0	0
chr1	159924218	159924218	*	0.000225983	8.09966	11.7515	3.65185	NM_001277223	TAGLN2	334	-	1	0	1	0	1	0
chr16	57609998	57609998	*	0.000226045	12.3205	22.9853	10.6648	NM_001290143	ADGRG1	-9695	+	0	0	0	0	0	0
chr2	60528225	60528225	*	0.000226099	-12.4114	63.5387	75.9502	NM_018014	BCL11A	25274	-	0	0	1	0	0	0
chr6	150813615	150813615	*	0.000226128	17.3481	67.7273	50.3792	NR_146719	MTHFD1L	-52064	+	0	0	1	0	0	0
chr8	23064733	23064733	*	0.000226773	23.027	57.5009	34.4739	NR_038873	LOC286059	-3496	+	0	0	1	0	0	0
chr1	16624221	16624221	*	0.000227548	19.9586	85.1205	65.1619	NR_026752	CROCCP2	6686	-	0	0	1	0	0	0
chr7	86642708	86642708	*	0.000228094	15.0438	69.6887	54.6449	NM_001363522	GRM3	-1201	+	1	0	0	0	0	0
chr13	25291597	25291597	*	0.000229235	13.734	70.0054	56.2714	NM_004685	MTMR6	-4032	-	0	0	0	0	0	0
chr7	65869490	65869490	*	0.000229896	21.936	71.8432	49.9072	NM_001284342	VKORC1L1	-3609	+	0	0	0	0	0	0
chr7	514057	514057	*	0.000230039	6.74148	87.2012	80.4597	NM_033023	PDGFA	5788	-	0	0	1	0	0	0
chr19	47232762	47232762	*	0.000230059	15.2834	37.8094	22.5259	NM_001127242	BBC3	5	-	1	1	0	0	1	0
chr10	99984544	99984544	*	0.000230197	16.8104	30.1933	13.3829	NM_015221	DNMBP	25410	-	0	0	1	0	0	0
chr9	122406222	122406222	*	0.000230383	-27.3407	47.4099	74.7505	NM_001271165	PTGS1	30902	+	0	0	0	0	0	0
chr17	49836201	49836201	*	0.000230399	23.3545	53.8993	30.5448	NM_001242791	FLJ45513	-9709	+	0	0	0	0	0	0
chr3	192850925	192850925	*	0.00023103	19.518	55.1574	35.6394	NM_178496	MB21D2	67237	-	0	0	1	0	0	0
chr14	63547385	63547385	*	0.000231391	17.454	82.0791	64.6251	NM_001354926	PPP2R5E	-3991	-	0	0	0	0	0	0
chr5	151757869	151757869	*	0.000231419	16.5257	56.6343	40.1087	NM_004045	ATOX1	781	-	0	0	1	0	1	0
chr6	16421043	16421043	*	0.00023225	22.0975	53.5094	31.4119	NM_006877	GMPR	182465	+	0	0	1	0	0	0
chr16	51136369	51136369	*	0.000232276	7.00536	86.9615	79.9561	NM_001127892	SALL1	14229	-	0	1	1	0	1	0
chr7	34139603	34139603	*	0.000232587	20.9437	61.6367	40.6929	NM_133468	BMPER	234694	+	0	0	1	0	0	0
chr9	70284406	70284406	*	0.000233115	14.3975	72.5944	58.1969	NM_015110	SMC5	25446	+	0	0	1	0	0	0
chr10	75712376	75712376	*	0.000233635	-32.5451	26.4819	59.027	NR_132791	LOC105378367	-79	+	1	0	1	0	0	0
chr13	75478213	75478213	*	0.000233724	13.1245	87.9532	74.8287	NM_001286658	TBC1D4	3956	-	0	0	1	0	0	0
chr8	71544199	71544199	*	0.000234667	11.2356	85.5999	74.3643	NM_172059	EYA1	3459	-	0	0	1	0	0	0
chr1	3804180	3804180	*	0.000234743	9.11515	77.795	68.6798	NM_020710	LRRC47	-7677	-	0	0	0	0	0	0
chr17	43879025	43879025	*	0.000235606	20.1451	61.4123	41.2672	NM_001278376	MPP2	21609	-	0	0	1	0	0	0
chr6	25230078	25230078	*	0.000235998	17.3657	47.2503	29.8846	NR_110863	LOC101928663	31330	-	0	0	0	0	0	0
chr10	19999022	19999022	*	0.000237644	16.7314	68.8883	52.1569	NM_032812	PLXDC2	182581	+	0	0	1	0	0	0
chr8	122783665	122783665	*	0.000237666	14.02	62.8835	48.8636	NM_001362797	ZHX2	2012	+	0	0	1	0	1	0
chr16	87141019	87141019	*	0.000237988	-18.0287	31.2108	49.2395	NR_110939	LOC101928708	-71096	+	0	0	0	0	0	0
chr2	97752971	97752971	*	0.000238988	8.82937	84.4511	75.6217	NM_207519	ZAP70	18567	+	0	0	0	0	0	0
chr12	132760518	132760518	*	0.000239175	23.032	68.238	45.206	NM_015114	ANKLE2	1371	-	0	0	1	0	1	0
chr2	119756896	119756896	*	0.0002398	15.0914	81.2076	66.1162	NM_002830	PTPN4	-2735	+	0	0	0	0	0	0
chr3	128507204	128507204	*	0.000239971	17.7746	81.445	63.6704	NR_026954	LOC90246	-631	+	1	0	0	0	0	0
chr8	27287117	27287117	*	0.000240042	-26.392	41.841	68.2329	NM_001304495	TRIM35	24203	-	0	1	0	0	1	0
chr4	678116	678116	*	0.000240268	17.0037	79.0374	62.0337	NM_002477	MYL5	196	+	1	0	1	0	0	0
chr1	235654832	235654832	*	0.000240623	7.4854	82.7154	75.23	NM_001098721	GNG4	-4079	-	0	0	0	0	0	0
chr1	50977000	50977000	*	0.000240751	9.06372	19.4864	10.4227	NM_078626	CDKN2C	7032	+	0	0	0	0	1	0
chr7	27664447	27664447	*	0.000240973	14.732	89.0304	74.2984	NM_152740	HIBADH	-1447	-	1	0	0	0	1	0
chr5	35902148	35902148	*	0.000241101	19.6158	57.0601	37.4443	NM_001042625	CAPSL	36488	-	0	0	0	0	0	0
chr16	56684021	56684021	*	0.000241409	29.5111	79.3242	49.813	NM_005952	MT1X	1553	+	0	1	0	0	1	0
chr4	1314512	1314512	*	0.000241518	5.52635	95.0983	89.5719	NM_001297433	MAEA	4723	+	0	0	1	0	1	0
chr4	1503359	1503359	*	0.000241656	6.88021	85.576	78.6958	NM_001290079	NKX1-1	-96918	-	0	0	0	0	1	0
chr19	42765696	42765696	*	0.000241698	12.032	64.1896	52.1576	NM_001130167	PSG8	-18	-	1	0	0	0	0	0
chr5	37834070	37834070	*	0.000242929	-14.705	21.3376	36.0427	NM_001278098	GDNF	753	-	0	0	1	0	1	0
chr17	63841341	63841341	*	0.000243242	14.1544	32.7465	18.5921	NM_001330439	SMARCD2	1126	-	0	0	1	0	1	0
chr20	766788	766788	*	0.000244186	13.3415	90.3341	76.9927	NM_033409	SLC52A3	1797	-	0	0	1	0	0	0
chr7	1567481	1567481	*	0.000245333	28.0806	73.9497	45.8691	NM_032302	PSMG3	2513	-	0	1	0	0	0	0
chr22	46661565	46661565	*	0.000246712	30.235	86.6279	56.3929	NM_015124	GRAMD4	41165	+	0	0	1	0	1	0
chr10	122164570	122164570	*	0.000247115	-30.9555	23.8495	54.805	NM_001291878	TACC2	1146	+	0	0	1	0	1	0
chr10	62520422	62520422	*	0.000247245	15.3634	76.9488	61.5855	NM_199452	ZNF365	-26	+	1	0	1	0	0	0
chr3	4980708	4980708	*	0.000248233	17.6203	51.9954	34.3751	NR_037903	BHLHE40-AS1	-748	-	1	0	1	0	1	0
chr13	37306871	37306871	*	0.000249162	14.3562	65.9742	51.618	NR_125762	LINC01048	177914	-	0	0	0	0	0	0
chr9	14344360	14344360	*	0.000251477	18.0935	46.4167	28.3231	NM_001190737	NFIB	-30315	-	0	0	1	0	1	0
chr2	11347815	11347815	*	0.000251784	8.15607	89.6098	81.4538	NM_001321643	ROCK2	-2409	-	0	0	0	0	0	0
chr15	41917057	41917057	*	0.000253598	-16.7136	55.3442	72.0578	NR_120332	EHD4-AS1	-4360	+	0	0	1	0	0	0
chr11	124568849	124568849	*	0.000253643	22.1742	61.348	39.1737	NM_001005194	OR8A1	-1220	+	1	0	0	0	0	0
chr2	42786632	42786632	*	0.000254378	21.2986	69.6218	48.3233	NM_012205	HAAO	5980	-	0	0	1	0	0	0
chr17	41864137	41864137	*	0.000254432	11.8088	29.6646	17.8558	NM_018143	KLHL11	1295	-	0	0	1	0	1	0
chr9	76571913	76571913	*	0.000254519	-16.8419	5.24263	22.0846	NM_001097636	GCNT1	71282	+	0	0	0	0	0	0
chr7	73850411	73850411	*	0.000254748	15.3827	88.2756	72.8929	NM_152559	METTL27	-7887	-	0	0	0	0	0	0
chr16	57610061	57610061	*	0.000255524	12.897	24.7813	11.8842	NM_001290143	ADGRG1	-9632	+	0	0	0	0	0	0
chr12	95658751	95658751	*	0.000256209	18.9201	67.0571	48.1369	NR_077225	PGAM1P5	9498	+	0	1	1	0	0	0
chr19	48617193	48617193	*	0.000257532	17.0525	77.591	60.5385	NM_001204158	SPHK2	-2098	+	0	0	1	0	1	0
chr12	132836199	132836199	*	0.000259325	-18.5428	71.6315	90.1743	NM_001172557	GOLGA3	-7360	-	0	0	0	1	0	0
chr12	12365941	12365941	*	0.000259589	-18.3781	38.516	56.8941	NM_001330356	BORCS5	8864	+	0	0	1	0	0	0
chr2	74177379	74177379	*	0.000260873	12.305	72.3121	60.0071	NM_001317111	MOB1A	936	-	0	0	1	0	1	0
chr1	222814402	222814402	*	0.000260939	15.4752	53.2153	37.7401	NM_001350630	DISP1	-679	+	1	0	0	0	1	0
chr3	192571464	192571464	*	0.000262219	-18.3941	22.1547	40.5488	NR_046598	FGF12-AS2	56444	+	0	0	1	0	0	0
chr19	1265404	1265404	*	0.000262988	18.2739	64.4633	46.1894	NM_001300829	CIRBP	-3862	+	0	0	0	0	1	0
chr17	64263790	64263790	*	0.000263155	-7.65583	10.0208	17.6766	NM_018469	TEX2	-468	-	1	0	0	0	1	0
chr19	16629618	16629618	*	0.000264811	16.6508	30.7062	14.0554	NM_004831	MED26	-1415	-	1	0	0	0	1	0
chr8	119673240	119673240	*	0.000265549	23.5819	45.6892	22.1072	NM_001330600	ENPP2	337	-	1	0	1	0	0	0
chr16	24994441	24994441	*	0.000265593	33.6597	60.4184	26.7587	NM_018054	ARHGAP17	20938	-	0	0	1	0	0	0
chr6	170179186	170179186	*	0.00026764	17.9034	81.104	63.2006	NR_125878	LOC102724511	18546	+	0	0	0	0	1	0
chr5	54785765	54785765	*	0.000267645	14.7485	53.9977	39.2492	NR_104658	LOC102467080	-41508	-	0	0	0	0	0	0
chr1	1164250	1164250	*	0.000268476	17.3966	72.3733	54.9768	NR_029639	MIR200B	-2854	+	0	0	0	1	0	0
chr1	61158719	61158719	*	0.00026961	-22.0366	22.9741	45.0107	NM_001134673	NFIA	76413	+	0	0	1	0	0	0
chr20	44206983	44206983	*	0.000270538	12.0168	80.3335	68.3167	NM_016470	OSER1	3924	-	0	1	0	0	0	0
chr22	40010137	40010137	*	0.00027092	-17.9046	43.0557	60.9603	NM_138435	FAM83F	15190	+	0	0	1	0	0	0
chr4	77156220	77156220	*	0.000271317	17.831	51.4357	33.6047	NM_004354	CCNG2	-984	+	1	0	0	0	1	0
chr9	133329565	133329565	*	0.000271869	15.5749	39.8469	24.272	NR_103874	SURF6	6646	-	0	0	0	0	0	0
chr12	1649899	1649899	*	0.000272146	-13.3358	39.7702	53.106	NR_037422	MIR3649	10482	-	0	0	0	0	0	0
chr3	194205737	194205737	*	0.000273034	-18.6077	30.5679	49.1756	NR_125404	LINC02036	571	-	0	0	1	0	1	0
chr7	101913829	101913829	*	0.000273843	-27.7093	26.7855	54.4948	NM_181552	CUX1	96229	+	0	0	1	0	0	0
chr16	87141031	87141031	*	0.000274092	-18.3098	30.8225	49.1322	NR_110939	LOC101928708	-71084	+	0	0	0	0	0	0
chr2	96739258	96739258	*	0.00027459	18.4479	46.1457	27.6978	NM_030805	LMAN2L	819	-	0	0	1	0	1	0
chr7	157613341	157613341	*	0.000274608	-14.7471	10.8066	25.5536	NR_029689	MIR153-2	-38920	-	0	0	1	1	0	0
chr7	107564894	107564894	*	0.000274614	12.4479	72.7017	60.2538	NM_006348	COG5	-381	-	1	0	1	0	1	0
chr7	34139627	34139627	*	0.000274904	19.8813	63.3605	43.4792	NM_133468	BMPER	234718	+	0	0	1	0	0	0
chr12	122894689	122894689	*	0.000275685	20.7222	54.379	33.6568	NM_024667	VPS37B	1477	-	0	0	1	0	1	0
chr12	132959694	132959694	*	0.000276209	9.52033	89.8994	80.379	NM_001164715	ZNF605	-3389	-	0	0	0	0	0	0
chr17	55734297	55734297	*	0.000276382	9.88696	20.5128	10.6259	NM_001099640	TMEM100	-2177	-	0	0	0	0	0	0
chr11	130166648	130166648	*	0.000277778	25.8799	52.4829	26.603	NM_021978	ST14	6863	+	0	0	1	0	0	0
chr11	2168808	2168808	*	0.000278456	12.1114	76.2912	64.1798	NM_000360	TH	2998	-	0	0	1	0	1	0
chr4	1314473	1314473	*	0.000279088	5.80949	95.0691	89.2596	NM_001297433	MAEA	4684	+	0	0	1	0	1	0
chr8	17495325	17495325	*	0.000279223	17.4178	68.7377	51.3199	NM_001008539	SLC7A2	-1763	+	0	0	0	0	1	0
chr16	87141018	87141018	*	0.000279348	-18.0009	31.2389	49.2398	NR_110939	LOC101928708	-71097	+	0	0	0	0	0	0
chr14	102932102	102932102	*	0.000279429	6.31687	92.4091	86.0922	NM_030943	AMN	9448	+	0	0	0	0	1	0
chr16	89097393	89097393	*	0.000281089	-15.5968	65.2841	80.8809	NM_174917	ACSF3	3586	+	0	0	1	0	0	0
chr10	116699872	116699872	*	0.000281194	-11.8452	57.9354	69.7806	NM_001350930	C10orf82	-29609	-	0	0	1	0	0	0
chr19	755197	755197	*	0.000282018	26.6	87.0333	60.4334	NM_173481	MISP	4086	+	0	0	1	0	0	0
chr6	160113807	160113807	*	0.000282132	5.39853	92.3225	86.924	NM_153187	SLC22A1	-8024	+	0	0	0	0	0	0
chr5	15510149	15510149	*	0.000283136	10.3454	63.7633	53.4179	NM_001278317	FBXL7	8713	+	0	0	1	0	0	0
chr1	230747748	230747748	*	0.000284543	-20.8126	46.8187	67.6313	NM_006615	CAPN9	366	+	1	0	1	0	0	0
chr2	102617274	102617274	*	0.000284985	13.8328	77.6242	63.7914	NM_003048	SLC9A2	-2260	+	0	0	0	0	1	0
chr15	82261331	82261331	*	0.00028504	16.471	68.9011	52.4301	NM_001322845	EFL1	1198	-	1	0	1	0	1	0
chr2	124482070	124482070	*	0.000285917	15.96	73.1642	57.2042	NM_130773	CNTNAP5	456785	+	0	0	1	0	0	0
chr10	116621533	116621533	*	0.00028753	16.877	84.6631	67.7861	NM_005396	PNLIPRP2	582	+	0	0	1	0	0	0
chr10	121596706	121596706	*	0.000288326	-15.3275	22.9808	38.3084	NM_001144915	FGFR2	-62	-	1	0	1	0	1	0
chr3	109118698	109118698	*	0.000288434	10.3234	89.1209	78.7975	NM_014429	MORC1	-553	-	1	0	0	0	1	0
chr10	132166954	132166954	*	0.000288998	7.29396	73.4672	66.1733	NM_006426	DPYSL4	-19956	+	0	0	1	0	0	0
chr16	25012304	25012304	*	0.00028936	24.1326	73.6197	49.4871	NM_018054	ARHGAP17	3075	-	0	0	1	0	0	0
chr2	98446536	98446536	*	0.000289942	-15.9917	51.5063	67.4981	NM_001351427	INPP4A	528	+	0	0	1	0	1	0
chr3	129186437	129186437	*	0.000290666	7.67307	90.3695	82.6965	NM_001127195	CNBP	-2471	-	0	0	0	0	0	0
chr22	18115179	18115179	*	0.000291511	11.3114	90.8204	79.509	NM_018943	TUBA8	4494	+	0	0	1	0	0	0
chr7	100015151	100015151	*	0.000291577	10.0423	71.762	61.7197	NM_001287055	ZKSCAN1	-401	+	1	0	0	0	1	0
chr5	31193262	31193262	*	0.000292846	7.7179	29.6186	21.9007	NM_004932	CDH6	-393	+	1	0	0	0	1	0
chr12	10719619	10719619	*	0.000294281	14.0553	68.9452	54.8898	NM_003651	YBX3	3736	-	0	0	1	0	0	0
chr14	102970369	102970369	*	0.000295717	8.3096	92.2551	83.9455	NM_030943	AMN	47715	+	0	0	1	0	0	0
chr12	48977333	48977333	*	0.00029837	13.9566	52.6488	38.6922	NM_005430	WNT1	-1120	+	1	0	0	0	1	0
chr16	85901950	85901950	*	0.000299569	18.8891	36.5864	17.6973	NM_001363907	IRF8	-880	+	1	0	1	0	0	0
chr10	5775981	5775981	*	0.000300131	-23.8473	57.0738	80.9211	NM_001494	GDI2	37569	-	0	0	1	0	0	0
chr7	4265142	4265142	*	0.000300546	-18.0024	44.3802	62.3826	NM_001079653	SDK1	135459	+	0	1	0	1	0	0
chr3	19946096	19946096	*	0.000300648	17.6344	77.3411	59.7067	NM_001330688	EFHB	930	-	1	0	1	0	1	0
chr5	170108731	170108731	*	0.000301409	14.2714	91.1667	76.8953	NM_012188	FOXI1	2820	+	0	1	0	0	0	0
chr6	98951429	98951429	*	0.000302316	15.2919	83.1296	67.8377	NM_001278716	FBXL4	-3424	-	0	0	0	0	0	0
chr21	35888648	35888648	*	0.000303259	14.0033	66.0916	52.0883	NR_144547	PPP1R2P2	2205	+	0	0	0	0	1	0
chr11	67808509	67808509	*	0.000303405	11.2007	89.373	78.1723	NR_024249	FAM86C2P	-3174	-	0	0	0	0	0	0
chr13	50245129	50245129	*	0.000304583	26.108	61.7712	35.6632	NR_002183	ST13P4	73113	+	0	0	1	0	0	0
chr11	130166647	130166647	*	0.000304915	25.8854	52.4747	26.5893	NM_021978	ST14	6862	+	0	0	1	0	0	0
chr12	51392836	51392836	*	0.000305256	25.4437	58.6462	33.2025	NM_007210	GALNT6	-1421	-	1	0	1	0	1	0
chr11	72720837	72720837	*	0.000307212	18.3015	78.4025	60.1011	NM_001135190	ARAP1	1522	-	0	0	1	0	0	0
chr2	121284074	121284074	*	0.000307946	14.5792	57.5063	42.9271	NM_014553	TFCP2L1	1129	-	0	0	1	0	1	0
chr7	44088608	44088608	*	0.000308509	29.7573	63.8675	34.1102	NR_156112	POLM	-6069	-	0	0	0	0	0	0
chr6	684074	684074	*	0.000308893	-28.2953	15.7312	44.0265	NM_018303	EXOC2	9068	-	0	0	1	0	0	0
chr7	106329466	106329466	*	0.000308935	23.6987	26.7597	3.06101	NM_005746	NAMPT	-44275	-	0	0	0	0	0	0
chr10	484925	484925	*	0.000308999	-13.2236	62.6373	75.8609	NR_147612	LOC101930421	-143639	+	0	0	1	1	0	0
chr6	136286585	136286585	*	0.000309568	10.1252	46.273	36.1478	NM_001301038	BCLAF1	3267	-	0	0	1	0	0	0
chr3	186190488	186190488	*	0.000309728	11.5606	85.4993	73.9387	NM_004454	ETV5	-81377	-	0	0	1	0	0	0
chr22	50334362	50334362	*	0.000310966	11.9337	87.9498	76.0161	NM_001001794	DENND6B	-7303	-	0	0	0	0	0	0
chr7	150375926	150375926	*	0.000312635	12.1886	79.8028	67.6141	NM_173680	ZNF775	-3391	+	0	0	0	0	0	0
chr2	201121799	201121799	*	0.000313852	19.1872	54.5824	35.3952	NR_147255	CFLAR	3310	+	0	0	1	0	0	0
chr8	96645902	96645902	*	0.000314357	14.1321	30.4915	16.3593	NM_016134	CPQ	677	+	0	0	1	0	1	0
chr9	19547533	19547533	*	0.000314817	17.2811	50.0955	32.8144	NM_001010887	ACER2	138608	+	0	0	1	0	0	0
chr14	34345299	34345299	*	0.000314955	-15.7238	70.0163	85.7401	NM_138288	SPTSSA	116964	-	0	0	0	0	0	0
chr7	55079334	55079334	*	0.000315529	21.0417	82.0296	60.9879	NM_001346900	EGFR	-30483	+	0	0	1	0	0	0
chr11	48900328	48900328	*	0.00031567	-14.0721	57.954	72.0261	NM_001206626	TRIM49B	-131272	+	0	0	0	1	0	0
chr14	53613855	53613855	*	0.000315731	17.6724	56.9809	39.3085	NR_049843	MIR5580	334630	-	0	0	0	0	0	0
chr17	7910904	7910904	*	0.000315783	-11.138	79.8152	90.9532	NR_003000	SCARNA21	4783	+	0	1	0	0	1	0
chr2	240690581	240690581	*	0.000317112	16.3121	82.4303	66.1182	NM_198998	AQP12A	-1264	+	1	0	0	0	0	0
chr8	52695471	52695471	*	0.000318217	24.5846	59.8048	35.2202	NM_014781	RB1CC1	18996	-	0	0	1	0	0	0
chr4	77156184	77156184	*	0.000318355	17.3119	50.6126	33.3007	NM_004354	CCNG2	-1020	+	1	0	0	0	1	0
chr2	172552909	172552909	*	0.00031865	21.0852	68.6126	47.5273	NR_103731	PDK1	-2464	+	0	0	0	0	0	0
chr9	137235725	137235725	*	0.000318656	25.7405	64.3769	38.6365	NM_080877	SLC34A3	4794	+	0	0	1	0	1	0
chr10	133144429	133144429	*	0.000320685	24.2566	74.9676	50.711	NM_001347866	KNDC1	-16025	+	0	0	0	0	0	0
chr11	130206508	130206508	*	0.000322236	12.7089	87.3927	74.6838	NM_021978	ST14	46723	+	0	0	1	0	1	0
chr16	46399445	46399445	*	0.000322618	4.12496	63.4751	59.3501	NR_026556	ANKRD26P1	169653	-	0	0	0	0	0	0
chr3	97018895	97018895	*	0.000322951	17.1764	79.7056	62.5291	NM_001278301	EPHA6	204316	+	0	0	1	0	0	0
chr8	11975253	11975253	*	0.000323028	18.432	64.9198	46.4878	NM_001033018	DEFB136	-655	-	1	0	0	0	0	0
chr12	57636351	57636351	*	0.000323209	11.0909	69.6479	58.557	NM_001276469	B4GALNT1	-3113	-	0	0	0	0	0	0
chr11	67659539	67659539	*	0.00032354	6.82306	13.1143	6.29123	NM_080658	ACY3	-8881	-	0	0	0	0	0	0
chr3	9192443	9192443	*	0.000326002	16.4791	74.7828	58.3036	NR_121664	SRGAP3-AS2	-50	+	1	0	1	0	0	0
chr7	66679080	66679080	*	0.000326462	10.5706	78.187	67.6163	NM_001287060	RABGEF1	-3011	+	0	0	0	0	0	0
chr14	65415070	65415070	*	0.000327381	19.7303	67.8175	48.0872	NR_038170	FUT8	2342	+	0	0	1	0	1	0
chr12	19233463	19233463	*	0.00032804	10.2898	79.3599	69.0701	NM_001256787	PLEKHA5	28140	+	0	0	1	0	0	0
chr17	59840614	59840614	*	0.000328211	23.9412	41.355	17.4138	NR_029493	MIR21	-652	+	1	1	0	0	0	0
chr6	34241119	34241119	*	0.000330216	17.1093	89.0827	71.9734	NR_106893	MIR6835	448	+	1	0	1	0	0	0
chr1	174998527	174998527	*	0.00033165	8.87214	48.1674	39.2953	NM_001007214	CACYBP	-908	+	1	0	0	0	1	0
chr6	109457230	109457230	*	0.000332586	21.7943	63.4699	41.6756	NM_022765	MICAL1	-1244	-	1	0	1	0	1	0
chr1	23424087	23424087	*	0.000333522	5.21525	7.76766	2.55241	NM_003196	TCEA3	693	-	0	0	1	0	1	0
chr11	314374	314374	*	0.000334033	11.6846	17.694	6.00938	NM_003641	IFITM1	385	+	1	0	1	0	1	0
chr9	111604200	111604200	*	0.000334344	29.2247	78.498	49.2733	NM_001146108	PTGR1	-4346	-	0	0	1	0	0	0
chr6	144583426	144583426	*	0.000334877	-12.7925	10.8788	23.6713	NR_132778	SNORA98	177773	+	0	0	1	0	0	0
chr17	63841378	63841378	*	0.000335666	13.6832	32.2746	18.5913	NM_001330439	SMARCD2	1089	-	0	0	1	0	1	0
chr16	3967270	3967270	*	0.000336478	18.3162	84.4277	66.1115	NR_120311	LOC102724927	-16827	-	0	0	1	0	1	0
chr2	12120360	12120360	*	0.00033676	17.6613	60.3258	42.6646	NR_037452	MIR3681	-78770	+	0	0	1	0	0	0
chr11	26930197	26930197	*	0.000337256	15.0408	77.555	62.5142	NM_203371	FIBIN	-63884	+	0	0	0	0	0	0
chr2	156338985	156338985	*	0.00033908	14.4253	78.1542	63.7289	NR_147695	FLJ46875	3136	-	0	1	0	0	0	0
chr14	100816381	100816381	*	0.000339853	-14.9201	52.2774	67.1975	NR_039729	MIR2392	1892	+	0	0	0	0	0	0
chr7	149027158	149027158	*	0.000341719	20.3122	56.7188	36.4066	NM_004911	PDIA4	1533	-	0	0	1	0	1	0
chr5	176237939	176237939	*	0.000342522	16.4768	66.7265	50.2498	NM_198567	SIMC1	-420	+	1	0	0	0	1	0
chr1	43472545	43472545	*	0.000343579	16.0643	65.2483	49.184	NM_001330526	HYI	-18557	-	0	0	0	0	0	0
chr2	11467363	11467363	*	0.000345219	11.396	82.8985	71.5025	NM_001278275	E2F6	-1187	-	1	0	0	0	1	0
chr17	59840229	59840229	*	0.000345509	21.3948	36.1291	14.7343	NR_029493	MIR21	-1037	+	1	1	0	0	0	0
chr14	102970356	102970356	*	0.000345545	8.09773	92.2297	84.1319	NM_030943	AMN	47702	+	0	0	1	0	0	0
chr11	73289374	73289374	*	0.000346643	8.00291	20.2493	12.2464	NM_001277208	P2RY6	17234	+	0	0	1	0	0	0
chr1	161013972	161013972	*	0.000347234	9.52449	17.3484	7.82391	NM_016946	F11R	7372	-	0	0	1	0	0	0
chr11	69645906	69645906	*	0.000348525	13.4155	79.5429	66.1275	NM_053056	CCND1	4803	+	0	0	1	0	1	0
chr17	29292003	29292003	*	0.000349892	18.0154	43.111	25.0956	NM_020772	NUFIP2	2146	-	0	0	1	0	1	0
chr10	133520554	133520554	*	0.000350148	5.25141	8.99793	3.74652	NM_000773	CYP2E1	-6809	+	0	0	0	1	0	0
chr5	154206454	154206454	*	0.00035094	-16.1935	57.5101	73.7037	NM_198321	GALNT10	15721	+	0	0	1	0	0	0
chr17	73814358	73814358	*	0.000351279	14.5867	41.1281	26.5413	NR_027146	LINC00469	14180	-	0	0	1	0	0	0
chr1	167720655	167720655	*	0.000351787	12.4931	87.0725	74.5795	NM_001146191	MPZL1	-1295	+	1	0	0	0	1	0
chr15	93041780	93041780	*	0.000353207	4.90338	89.2618	84.3584	NM_001166286	RGMA	31381	-	0	0	0	0	0	0
chr2	9183998	9183998	*	0.000354815	-14.8532	50.002	64.8553	NM_001135191	ASAP2	-22767	+	0	0	0	0	0	0
chr10	102814639	102814639	*	0.000355077	26.322	57.2109	30.8889	NM_000102	CYP17A1	22895	-	0	1	0	0	0	0
chr16	89183464	89183464	*	0.000355778	11.7294	64.7171	52.9877	NM_004933	CDH15	11711	+	0	0	1	0	0	0
chr19	43643394	43643394	*	0.00035579	13.5288	63.1403	49.6115	NM_145296	CADM4	-3556	-	0	0	0	0	0	0
chr4	9071886	9071886	*	0.000355841	5.90767	88.9506	83.043	NM_001358418	FAM90A26	-101287	+	0	0	0	0	0	0
chr16	10937673	10937673	*	0.0003559	16.966	33.054	16.0881	NM_014015	DEXI	4728	-	0	0	1	0	0	0
chr9	109643231	109643231	*	0.000356481	11.6284	77.3359	65.7075	NM_001037293	PALM2	2445	+	0	0	1	0	0	0
chr5	96614401	96614401	*	0.000358228	15.3735	45.7216	30.3481	NM_001190442	CAST	-47636	+	0	0	1	0	0	0
chr3	149749763	149749763	*	0.000358358	6.38326	87.1127	80.7294	NM_016094	COMMD2	2737	-	0	0	1	0	0	0
chr19	2446666	2446666	*	0.000358395	-27.898	37.1934	65.0914	NM_032737	LMNB2	10303	-	0	0	1	0	0	0
chr2	19360707	19360707	*	0.000358827	-13.547	62.7922	76.3392	NM_145260	OSR1	-2097	-	0	0	0	0	1	0
chr1	247506780	247506780	*	0.000361787	21.3062	59.4087	38.1026	NM_001281853	GCSAML	-278	+	1	0	0	0	0	0
chr22	17706586	17706586	*	0.000361861	6.47923	9.55399	3.07477	NM_001270733	BCL2L13	-72	+	1	0	1	0	0	0
chr2	241188438	241188438	*	0.000362757	19.1716	50.0018	30.8302	NM_001001891	ANO7	-71	+	1	0	0	0	0	0
chr15	40751513	40751513	*	0.000363318	14.3648	88.6453	74.2805	NM_018145	RMDN3	3824	-	0	1	0	0	0	0
chr7	23017694	23017694	*	0.000363619	-15.904	38.2628	54.1667	NM_032581	FAM126A	-3544	-	0	0	0	0	0	0
chr17	82772586	82772586	*	0.000363636	8.24916	89.8597	81.6105	NM_005993	TBCD	20524	+	0	0	1	0	0	0
chr10	117721341	117721341	*	0.000364297	-15.2143	23.2531	38.4674	NR_002791	EMX2OS	-176274	-	0	0	0	0	0	0
chr3	184316352	184316352	*	0.00036464	30.0783	68.0692	37.9909	NM_182917	EIF4G1	1190	+	0	0	1	0	1	0
chr7	2571702	2571702	*	0.00036538	9.48186	89.4595	79.9777	NM_001287500	IQCE	12732	+	0	0	1	0	0	0
chr8	117921172	117921172	*	0.000367045	18.3819	59.1367	40.7547	NR_145799	SNORD168	-260	-	1	0	1	0	0	0
chr1	26922492	26922492	*	0.000367113	14.2841	42.0903	27.8062	NM_006600	NUDC	772	+	0	0	1	0	1	0
chr17	80587133	80587133	*	0.000368121	-11.5855	64.4575	76.0429	NM_001163034	RPTOR	42310	+	0	0	1	0	0	0
chr2	46493650	46493650	*	0.00036818	16.6402	44.3972	27.757	NM_001145051	TMEM247	14087	+	0	0	0	0	0	0
chr7	34139628	34139628	*	0.000368601	19.8324	63.3956	43.5632	NM_133468	BMPER	234719	+	0	0	1	0	0	0
chr1	26498242	26498242	*	0.00036948	7.39194	93.8113	86.4193	NM_005517	HMGN2	25833	+	0	0	0	0	1	0
chr5	173279834	173279834	*	0.000369823	13.708	83.272	69.564	NM_001166175	NKX2-5	-44523	-	0	0	0	0	0	0
chr7	156950859	156950859	*	0.000370042	8.14391	18.8092	10.6653	NM_001353366	NOM1	1138	+	0	0	1	0	1	0
chr1	6724690	6724690	*	0.000370161	20.3182	59.5393	39.2212	NR_104620	LINC01672	-55	+	1	0	0	0	0	0
chr4	182806892	182806892	*	0.000370551	4.74032	10.967	6.22667	NM_001351745	DCTD	110362	-	0	0	0	1	0	0
chr14	81534475	81534475	*	0.000370582	14.1339	60.102	45.9681	NM_005065	SEL1L	-615	-	1	0	0	0	1	0
chr14	88795247	88795247	*	0.000370674	10.2202	89.6401	79.4199	NM_183387	EML5	-2496	-	0	0	0	0	0	0
chr2	74753537	74753537	*	0.000370798	11.4133	84.8062	73.3929	NM_000189	HK2	-79118	+	0	0	0	0	1	0
chr17	59841322	59841322	*	0.000371302	26.8168	47.1397	20.3229	NR_029493	MIR21	58	+	1	1	0	0	0	0
chr20	30905389	30905389	*	0.000371798	-16.1714	68.7606	84.932	NM_001037730	DEFB115	-352275	+	0	0	0	0	0	0
chr21	8213157	8213157	*	0.000372351	-13.2368	10.34	23.5768	NR_146120	RNA5-8SN4	587	+	1	1	1	0	0	0
chr1	1679244	1679244	*	0.000373362	24.8716	77.2634	52.3918	NM_001290264	SLC35E2B	13561	-	0	0	1	0	0	0
chr7	65034595	65034595	*	0.000373543	16.1383	82.8918	66.7535	NR_033416	CCT6P3	-3759	+	0	0	0	0	0	0
chr18	79397687	79397687	*	0.000373842	17.7962	85.3622	67.5661	NM_172388	NFATC1	1917	+	0	0	1	1	0	0
chr10	96271368	96271368	*	0.000374361	21.6963	53.3511	31.6548	NR_047683	BLNK	149	-	1	1	0	0	0	0
chr21	34075915	34075915	*	0.000374891	-14.0955	37.9731	52.0686	NM_032476	MRPS6	2394	+	0	0	1	0	1	0
chr13	30459651	30459651	*	0.000375264	9.43079	77.6253	68.1945	NM_001313892	HMGB1	4677	-	0	1	0	0	0	0
chr16	30421308	30421308	*	0.000375738	14.2629	70.9152	56.6523	NR_145731	SNORA80C	-1550	-	0	0	0	0	0	0
chr19	28131546	28131546	*	0.000376286	16.5972	85.8307	69.2334	NR_027301	LINC00662	-337607	-	0	0	0	0	0	0
chr15	45035936	45035936	*	0.000377507	-13.419	63.427	76.846	NR_034039	SORD	12834	+	0	0	1	0	0	0
chr5	80257789	80257789	*	0.000378628	-17.7227	27.6741	45.3968	NM_178276	SERINC5	-1708	-	0	0	0	0	1	0
chr19	9311941	9311941	*	0.000378717	10.8771	77.1895	66.3124	NM_198535	ZNF699	-2228	-	0	0	0	0	0	0
chr6	157763499	157763499	*	0.000378924	29.2148	56.6343	27.4195	NM_016224	SNX9	-59672	+	0	0	0	0	0	0
chr2	75606382	75606382	*	0.000379482	21.2931	72.1534	50.8603	NM_032181	EVA1A	-36661	-	0	0	0	0	0	0
chr6	3156338	3156338	*	0.000379633	-20.5614	15.4799	36.0414	NM_001310315	TUBB2A	1212	-	0	0	1	0	1	0
chr18	58669904	58669904	*	0.000380957	-9.54831	65.7824	75.3308	NM_173844	MALT1	-1482	+	1	0	0	0	1	0
chr8	98939468	98939468	*	0.000382044	-20.584	10.4218	31.0058	NM_001256312	STK3	3104	-	0	0	1	0	1	0
chr16	18983319	18983319	*	0.000383336	10.7259	71.3387	60.6129	NM_024847	TMC7	-615	+	1	0	0	0	1	0
chr12	34218693	34218693	*	0.00038602	5.63452	10.2654	4.6309	NM_032834	ALG10	196414	+	0	0	0	1	0	0
chr10	131622476	131622476	*	0.000386317	9.12504	78.949	69.824	NR_038365	LINC01164	167724	-	0	0	0	0	0	0
chr9	136989711	136989711	*	0.000386437	6.44609	80.3001	73.854	NM_001329678	PAXX	-2707	+	0	0	0	0	0	0
chr6	9041886	9041886	*	0.000386686	11.6784	87.3902	75.7118	NR_004855	HULC	389679	+	0	0	0	0	0	0
chr7	44088669	44088669	*	0.000387018	29.0189	63.4849	34.466	NR_156112	POLM	-6130	-	0	0	0	0	0	0
chr11	130206363	130206363	*	0.000387613	13.0615	85.9637	72.9022	NM_021978	ST14	46578	+	0	0	1	0	1	0
chr9	111604197	111604197	*	0.000387711	29.1304	78.5831	49.4528	NM_001146108	PTGR1	-4343	-	0	0	1	0	0	0
chr2	74454566	74454566	*	0.000387748	7.33259	16.3827	9.05006	NR_037849	INO80B-WBP1	-457	+	1	0	0	0	1	0
chr1	230747800	230747800	*	0.000388187	-18.5184	48.5303	67.0487	NM_006615	CAPN9	418	+	1	0	1	0	0	0
chr6	134036445	134036445	*	0.000388485	13.8758	85.8588	71.9831	NM_145176	SLC2A12	16207	-	0	0	1	0	0	0
chr15	78798636	78798636	*	0.000389207	15.5951	79.0445	63.4495	NM_014272	ADAMTS7	12828	-	0	0	1	0	1	0
chr1	61158717	61158717	*	0.000389794	-21.9803	22.9839	44.9642	NM_001134673	NFIA	76411	+	0	0	1	0	0	0
chr20	58311030	58311030	*	0.000389963	13.1343	84.1073	70.973	NM_020673	RAB22A	1317	+	0	0	1	0	1	0
chr6	163673262	163673262	*	0.000390267	8.00163	76.1105	68.1089	NR_134620	LOC102724152	-1779	-	0	0	0	0	1	0
chr19	755178	755178	*	0.000390279	26.3872	86.9856	60.5984	NM_173481	MISP	4067	+	0	0	1	0	0	0
chr3	113944434	113944434	*	0.000390422	10.8912	84.6357	73.7444	NM_001320466	ZDHHC23	-3467	+	0	0	1	0	0	0
chr20	37383605	37383605	*	0.000394178	11.2409	89.5075	78.2666	NM_198291	SRC	37479	+	0	0	1	0	1	0
chr10	62019363	62019363	*	0.000394526	14.9054	46.104	31.1985	NM_001244638	ARID5B	-29848	+	0	0	1	0	0	0
chr19	16030119	16030119	*	0.000394837	-5.03714	82.3868	87.4239	NR_024335	LINC00905	-3594	+	0	0	0	0	0	0
chr8	29353626	29353626	*	0.000395621	-17.4896	24.5658	42.0555	NM_001394	DUSP4	-2877	-	0	0	0	0	1	0
chr1	231430179	231430179	*	0.000396127	-10.4493	71.3214	81.7707	NM_022051	EGLN1	-5136	-	0	0	0	0	0	0
chr15	40751521	40751521	*	0.000397091	14.1008	88.7037	74.6029	NM_018145	RMDN3	3816	-	0	1	0	0	0	0
chr14	100816347	100816347	*	0.00039885	-15.1785	50.0666	65.2451	NR_039729	MIR2392	1858	+	0	0	0	0	0	0
chr10	122164504	122164504	*	0.00039935	-26.0848	23.6639	49.7487	NM_001291878	TACC2	1080	+	0	0	1	0	1	0
chr19	39296282	39296282	*	0.000400295	28.5015	75.1597	46.6582	NM_172140	IFNL1	-43	+	1	0	0	0	0	0
chr15	84982966	84982966	*	0.000400498	17.204	41.814	24.61	NM_173454	PDE8A	994	+	0	0	1	0	1	0
chr6	14001725	14001725	*	0.000400672	21.1346	73.9245	52.7899	NM_001165033	RNF182	76534	+	0	0	0	0	0	0
chr18	49487906	49487906	*	0.000400718	10.2922	67.1034	56.8112	NR_031720	MIR1539	535	+	1	0	1	0	1	0
chr19	9911984	9911984	*	0.000400868	11.2846	67.2188	55.9342	NM_001304347	OLFM2	1722	-	0	0	1	0	1	0
chr7	131545107	131545107	*	0.00040093	-8.70965	8.16036	16.87	NM_005397	PODXL	11511	-	0	0	1	0	0	0
chr3	23882021	23882021	*	0.000400966	-18.0494	39.9621	58.0115	NM_001253384	RPL15	-34524	+	0	0	1	0	0	0
chr10	75712389	75712389	*	0.000401429	-31.5856	26.5245	58.11	NR_132791	LOC105378367	-66	+	1	0	1	0	0	0
chr10	112953450	112953450	*	0.000401873	15.9747	35.5352	19.5605	NM_001363501	TCF7L2	3202	+	0	0	1	0	1	0
chr10	30431774	30431774	*	0.000401971	22.2349	71.184	48.9492	NM_001244134	MAP3K8	-2247	+	0	0	0	0	1	0
chr12	92561688	92561688	*	0.000402522	16.7225	42.8771	26.1545	NR_144532	LINC02397	95011	+	0	0	0	0	0	0
chr10	329246	329246	*	0.000402562	17.5429	64.8139	47.271	NM_001202467	ZMYND11	149254	+	0	0	1	0	0	0
chr13	112932160	112932160	*	0.000403693	3.68213	90.9416	87.2595	NR_034002	MCF2L-AS1	36479	-	0	0	0	0	0	0
chr17	78253973	78253973	*	0.00040418	14.4056	54.6736	40.268	NM_001204212	TMEM235	22665	+	0	0	0	0	1	0
chr5	115551641	115551641	*	0.00040516	21.5263	73.0762	51.5499	NM_020177	FEM1C	-6748	-	0	0	0	0	0	0
chr9	111632126	111632126	*	0.000405399	3.88237	10.1239	6.24157	NM_001015882	DNAJC25	776	+	0	0	1	0	1	0
chr11	122412163	122412163	*	0.000407169	10.9948	57.7079	46.7131	NR_137179	MIR100HG	10709	-	0	0	1	0	0	0
chr10	75712365	75712365	*	0.00040746	-32.699	26.7264	59.4253	NR_132791	LOC105378367	-90	+	1	0	1	0	0	0
chr19	3097614	3097614	*	0.000408991	20.7883	78.0845	57.2962	NM_002067	GNA11	3206	+	0	0	1	1	0	0
chr4	22634936	22634936	*	0.000409745	-12.5466	65.0026	77.5492	NM_001128432	GBA3	-57978	+	0	0	0	0	0	0
chr17	177477	177477	*	0.00041099	15.3178	77.5662	62.2483	NM_003585	DOC2B	4154	-	0	0	1	0	0	0
chr17	2883662	2883662	*	0.000411468	25.3847	55.4784	30.0938	NR_110818	LOC101927911	82234	-	0	0	1	0	0	0
chr7	116218045	116218045	*	0.000411879	19.4858	61.9915	42.5056	NM_152829	TES	-4906	+	0	0	1	0	0	0
chr12	51392825	51392825	*	0.000412171	24.9003	58.0508	33.1504	NM_007210	GALNT6	-1410	-	1	0	1	0	1	0
chr12	132836339	132836339	*	0.000412676	-17.7099	65.2843	82.9943	NM_001172557	GOLGA3	-7500	-	0	0	0	1	0	0
chr11	49856425	49856425	*	0.000412909	7.07296	82.076	75.0031	NM_001001955	OR4C13	-95966	+	0	0	0	0	0	0
chr1	24284532	24284532	*	0.00041291	20.3433	80.2596	59.9163	NM_198174	GRHL3	-34790	+	0	0	0	0	0	0
chr5	80756	80756	*	0.000413223	11.5513	86.2832	74.7319	NM_052909	PLEKHG4B	-11395	+	0	0	0	0	0	0
chr5	151080106	151080106	*	0.00041326	8.96905	20.3764	11.4073	NM_006058	TNIP1	979	-	0	0	1	0	1	0
chr11	130166666	130166666	*	0.000413952	25.7918	52.6726	26.8808	NM_021978	ST14	6881	+	0	0	1	0	0	0
chr1	37690980	37690980	*	0.000414744	-13.8946	18.0078	31.9024	NM_001350771	C1orf109	-386	-	1	0	1	0	1	0
chr2	39245257	39245257	*	0.000416413	-23.9338	52.9925	76.9264	NR_144521	CDKL4	-1275	-	1	0	0	0	1	0
chr7	55005619	55005619	*	0.000418646	-17.3885	64.2603	81.6488	NM_005228	EGFR	-13402	+	0	0	0	1	0	0
chr10	5094610	5094610	*	0.000418889	17.2289	58.3491	41.1202	NM_003739	AKR1C3	236	+	1	0	1	0	0	0
chr4	98659698	98659698	*	0.000419252	15.8658	83.2077	67.3419	NR_148380	LOC105377342	798	+	1	0	1	0	1	0
chr2	120912932	120912932	*	0.000419536	27.7348	74.0468	46.312	NM_005270	GLI2	115643	+	0	0	1	0	0	0
chr22	50561527	50561527	*	0.000419574	12.9227	77.1604	64.2378	NM_001123225	SYCE3	1426	-	0	0	1	0	1	0
chr14	76099394	76099394	*	0.00041975	5.50015	89.5874	84.0873	NM_001322026	GPATCH2L	-52491	+	0	0	0	0	0	0
chr8	122783676	122783676	*	0.000420467	14.1089	62.6169	48.508	NM_001362797	ZHX2	2023	+	0	0	1	0	1	0
chr10	30431646	30431646	*	0.000421156	21.7132	59.1567	37.4435	NM_001244134	MAP3K8	-2375	+	0	0	0	0	1	0
chr11	111019414	111019414	*	0.000422438	23.8133	71.1506	47.3374	NR_149131	LINC02550	77905	-	0	0	0	0	0	0
chr3	52689561	52689561	*	0.000423805	9.40528	78.1354	68.7301	NR_003047	SNORD19	323	+	1	0	1	0	0	0
chr22	31402182	31402182	*	0.000424384	5.47187	87.0928	81.6209	NM_004147	DRG1	2631	+	0	0	1	0	0	0
chr2	3601786	3601786	*	0.000426189	10.8116	81.2803	70.4687	NM_001255985	COLEC11	-120	+	1	0	1	0	0	0
chr22	39521828	39521828	*	0.000426984	11.0951	22.6435	11.5484	NM_182810	ATF4	1266	+	0	1	0	0	1	0
chr11	133228587	133228587	*	0.000428613	-16.4955	12.3541	28.8496	NM_001319105	OPCML	-284820	-	0	0	1	0	0	0
chr15	41501424	41501424	*	0.000429199	-20.4322	7.51558	27.9477	NM_002220	ITPKA	7568	+	0	0	1	1	0	0
chr11	65782974	65782974	*	0.000431137	16.8278	80.8834	64.0556	NM_138368	AP5B1	-2384	-	0	0	0	0	1	0
chr14	88795243	88795243	*	0.000432007	10.2088	89.6204	79.4116	NM_183387	EML5	-2492	-	0	0	0	0	1	0
chr16	87066228	87066228	*	0.000432151	-16.8483	56.6804	73.5287	NR_126008	LINC02181	8446	+	0	0	0	0	0	0
chr12	132760505	132760505	*	0.00043241	22.8618	68.2369	45.3751	NM_015114	ANKLE2	1384	-	0	0	1	0	1	0
chr13	114047320	114047320	*	0.00043249	8.58345	86.7076	78.1241	NM_001320822	RASA3	30660	-	0	0	1	0	1	0
chr16	89060446	89060446	*	0.000432519	20.6862	61.4175	40.7313	NM_001284316	ACSF3	-33363	+	0	0	0	0	1	0
chr2	105583893	105583893	*	0.000433323	14.0797	57.7784	43.6987	NR_038891	LOC285000	26667	-	0	0	0	0	0	0
chr1	222814380	222814380	*	0.00043387	15.6764	59.7684	44.092	NM_001350630	DISP1	-701	+	1	0	0	0	1	0
chr12	132836304	132836304	*	0.000434114	-18.4607	66.3883	84.849	NM_001172557	GOLGA3	-7465	-	0	0	0	1	0	0
chr2	26344610	26344610	*	0.000434265	11.9008	87.7674	75.8666	NM_001321975	ADGRF3	1233	-	1	0	1	0	1	0
chr3	173409462	173409462	*	0.000436721	8.98017	81.7981	72.8179	NM_014932	NLGN1	11016	+	0	0	1	0	0	0
chr7	95608797	95608797	*	0.000437782	6.82984	10.015	3.18517	NM_002612	PDK4	-12185	-	0	0	0	0	0	1
chr17	7014051	7014051	*	0.000438102	11.5272	76.0256	64.4984	NM_001142799	C17orf49	-686	+	1	0	1	0	1	0
chr10	74176252	74176252	*	0.000438627	2.87738	6.93879	4.06141	NM_001123	ADK	-237	+	1	0	1	0	1	0
chr6	170179193	170179193	*	0.000439084	17.8772	80.8208	62.9437	NR_125878	LOC102724511	18553	+	0	0	0	0	1	0
chr10	512027	512027	*	0.000439316	-10.867	65.7448	76.6118	NR_147612	LOC101930421	-116537	+	0	0	1	0	0	0
chr16	30097084	30097084	*	0.000439557	-9.31536	74.5675	83.8829	NR_135192	LOC101928595	656	+	1	1	0	0	1	0
chr11	112817626	112817626	*	0.000439572	29.8762	66.9396	37.0634	NM_001242608	NCAM1	-143621	+	0	0	0	0	0	0
chr17	59784281	59784281	*	0.000440955	16.3071	76.6888	60.3817	NR_029493	MIR21	-56985	+	0	0	1	0	0	0
chr18	49490875	49490875	*	0.000441371	12.9886	84.2313	71.2427	NR_002571	SNORD58A	473	-	1	1	0	0	1	0
chr19	48876473	48876473	*	0.000442752	36.944	62.6713	25.7272	NM_014330	PPP1R15A	4083	+	0	0	0	0	0	0
chr20	22579919	22579919	*	0.000443402	-22.3593	16.9686	39.3278	NR_001558	LINC00261	-1278	-	1	0	0	0	1	0
chr15	75922275	75922275	*	0.000443671	23.1849	64.0319	40.847	NM_147188	FBXO22	18418	+	0	0	1	0	0	0
chr12	19131898	19131898	*	0.000444189	26.2175	66.6468	40.4292	NM_001190860	PLEKHA5	2208	+	0	0	1	0	1	0
chr17	59840901	59840901	*	0.000444321	26.1849	35.8586	9.67374	NR_029493	MIR21	-365	+	1	1	0	0	0	0
chr2	204469176	204469176	*	0.000445661	20.0671	56.8281	36.761	NM_001302769	PARD3B	-76617	+	0	0	0	0	0	0
chr19	2446676	2446676	*	0.000446455	-27.8375	37.442	65.2795	NM_032737	LMNB2	10293	-	0	0	1	0	0	0
chr2	230867257	230867257	*	0.000448013	-17.8403	24.5022	42.3425	NM_001012516	ITM2C	2309	+	0	0	1	0	1	0
chr16	56635867	56635867	*	0.000448737	-6.25071	3.91668	10.1674	NR_036677	MT1JP	130	+	1	0	1	0	1	0
chr11	69948734	69948734	*	0.000449625	12.5385	45.4259	32.8874	NR_120530	LOC101928443	115191	-	0	0	0	0	0	0
chr15	41917083	41917083	*	0.00045006	-16.1174	57.4061	73.5235	NR_120332	EHD4-AS1	-4334	+	0	0	1	0	0	0
chr1	26282437	26282437	*	0.000450129	-12.3562	68.1994	80.5556	NM_031286	SH3BGRL3	2717	+	0	1	0	0	0	0
chr12	9364954	9364954	*	0.000450175	19.2435	41.9673	22.7238	NR_120479	LINC02367	-2510	+	0	0	0	0	0	0
chr20	49257539	49257539	*	0.000450972	-14.1621	67.7785	81.9406	NR_003606	ZFAS1	-20639	+	0	1	0	0	0	0
chr2	81199913	81199913	*	0.000451493	20.764	64.8452	44.0812	NR_110161	LINC01815	267034	-	0	0	0	0	0	0
chr16	86946506	86946506	*	0.000452331	17.0859	59.1774	42.0915	NR_126008	LINC02181	-111278	+	0	0	0	0	0	0
chr11	86065881	86065881	*	0.000452753	12.1896	29.5468	17.3572	NM_001206946	PICALM	3217	-	0	0	1	0	0	0
chr6	104861017	104861017	*	0.000452857	12.7301	81.2902	68.5601	NR_146792	HACE1	-1099	-	1	0	0	0	1	0
chr16	50545194	50545194	*	0.00045313	11.7588	82.0623	70.3036	NM_033119	NKD1	-3136	+	0	0	0	0	0	0
chr8	23064629	23064629	*	0.000454625	21.4498	62.4656	41.0158	NR_038873	LOC286059	-3600	+	0	0	1	0	0	0
chr1	156907330	156907330	*	0.000454861	12.2983	80.2615	67.9633	NM_144702	LRRC71	-13302	+	0	0	1	0	1	0
chr4	1316209	1316209	*	0.000455728	-13.9418	74.7508	88.6926	NM_001297433	MAEA	6420	+	0	0	1	0	1	0
chr20	34861227	34861227	*	0.000458128	7.83153	91.318	83.4865	NM_001351702	GGT7	11632	-	0	0	1	0	1	0
chr21	34075896	34075896	*	0.000460363	-13.9516	37.4325	51.384	NM_032476	MRPS6	2375	+	0	0	1	0	1	0
chr1	1217958	1217958	*	0.000463174	11.2338	91.0206	79.7868	NM_003327	TNFRSF4	-3791	-	0	0	1	0	1	0
chr2	181786204	181786204	*	0.000463285	16.295	64.336	48.041	NM_001287504	SSFA2	-105512	+	0	0	0	0	0	0
chr17	59840602	59840602	*	0.000464114	23.9439	41.3481	17.4041	NR_029493	MIR21	-664	+	1	1	0	0	0	0
chr1	150575184	150575184	*	0.000464122	20.2063	54.6268	34.4205	NR_104133	ADAMTSL4-AS1	-633	-	1	1	0	0	0	0
chr7	90212453	90212453	*	0.000464654	14.3119	35.723	21.4111	NM_001040665	STEAP2	595	+	1	0	1	0	1	0
chr11	704933	704933	*	0.000466459	23.5357	70.047	46.5113	NM_022772	EPS8L2	-1187	+	1	1	0	0	1	0
chr1	1237876	1237876	*	0.000466961	17.2399	39.0636	21.8237	NM_080605	B3GALT6	5629	+	0	0	0	0	0	0
chr7	155806932	155806932	*	0.000467663	-22.7137	15.4663	38.18	NR_132319	SHH	2141	-	0	0	1	1	0	0
chr1	3417546	3417546	*	0.000467972	11.2838	89.8081	78.5243	NM_014448	ARHGEF16	-37037	+	0	0	1	0	1	0
chr8	98939488	98939488	*	0.000469554	-20.9355	9.71365	30.6491	NM_001256312	STK3	3084	-	0	0	1	0	1	0
chr20	25407318	25407318	*	0.000469802	6.02585	20.841	14.8151	NM_021067	GINS1	-365	+	1	0	0	0	1	0
chr11	71746800	71746800	*	0.000470082	14.6099	90.2574	75.6476	NM_152563	FAM86C1	-40711	+	0	0	0	0	0	0
chr17	57585926	57585926	*	0.000470823	-8.94549	79.5814	88.5269	NR_110807	LOC101927539	22487	-	0	0	1	0	0	0
chr11	314351	314351	*	0.000471236	11.6965	17.6082	5.9117	NM_003641	IFITM1	362	+	1	1	0	0	1	0
chr2	201259083	201259083	*	0.00047208	9.5464	21.3377	11.7913	NM_001080125	CASP8	1054	+	1	0	1	0	0	0
chr7	1567511	1567511	*	0.000472987	27.741	73.2375	45.4966	NM_032302	PSMG3	2483	-	0	1	0	0	0	0
chr5	42811645	42811645	*	0.000473232	25.405	43.1774	17.7724	NM_005410	SELENOP	432	-	1	0	1	0	0	0
chr5	149024551	149024551	*	0.000473421	24.5144	62.3481	37.8337	NR_030310	MIR584	37859	-	0	0	1	0	0	0
chr3	68784696	68784696	*	0.000476685	16.0475	75.2287	59.1811	NM_182522	FAM19A4	147915	-	0	0	1	0	0	0
chr5	167550275	167550275	*	0.000478369	-15.0384	52.9196	67.9581	NM_001080428	TENM2	-204661	+	0	0	1	0	0	0
chr5	107726784	107726784	*	0.000478623	16.272	91.7629	75.4909	NM_001962	EFNA5	-55890	-	0	0	0	0	0	0
chr14	53891243	53891243	*	0.000478639	18.1921	68.1845	49.9924	NR_049843	MIR5580	57242	-	0	0	0	0	0	0
chr10	28925263	28925263	*	0.000478667	-21.7112	28.3211	50.0324	NM_001278522	C10orf126	78857	+	0	0	0	1	0	0
chr10	30431631	30431631	*	0.00047986	21.5108	56.7231	35.2122	NM_001244134	MAP3K8	-2390	+	0	0	0	0	1	0
chr17	47493411	47493411	*	0.000480289	11.2006	89.5605	78.3599	NR_033934	MRPL45P2	-792	-	1	0	0	0	1	0
chr3	123205077	123205077	*	0.000480605	11.2826	75.0201	63.7375	NM_012430	SEC22A	3152	+	0	0	1	0	0	0
chr11	70587188	70587188	*	0.000481121	-12.7417	64.4816	77.2233	NR_046567	SHANK2-AS1	-43906	+	0	0	1	0	0	0
chr21	20995029	20995029	*	0.000482928	7.97782	86.8712	78.8934	NM_001352592	NCAM2	-3267	+	0	0	0	0	0	0
chr14	54881964	54881964	*	0.000484235	19.5145	33.0993	13.5848	NR_036194	MIR4308	-3772	-	0	0	1	0	0	0
chr15	41283270	41283270	*	0.000485221	17.5022	72.9488	55.4466	NR_026757	OIP5-AS1	-720	+	1	0	0	0	1	0
chr8	20306923	20306923	*	0.000485245	14.6232	68.6313	54.0081	NM_021020	LZTS1	-2943	-	0	0	0	0	0	0
chr3	182684269	182684269	*	0.000485494	20.8305	66.7038	45.8732	NM_014616	ATP11B	-109234	+	0	0	0	0	1	0
chr9	133972265	133972265	*	0.000485838	26.0553	82.926	56.8706	NM_003371	VAV2	20060	-	0	0	1	0	0	0
chr9	123339662	123339662	*	0.000485841	-23.5696	36.8758	60.4453	NM_173689	CRB2	-16505	+	0	0	0	1	0	0
chr10	28299096	28299096	*	0.000486341	12.5087	67.291	54.7823	NR_134518	MPP7	3971	-	0	0	1	0	0	0
chr3	63863001	63863001	*	0.000486373	4.84155	13.6159	8.77439	NM_001285404	THOC7	786	-	0	0	1	0	1	0
chr3	191330929	191330929	*	0.000487657	16.6186	68.3261	51.7075	NM_198152	UTS2B	-394	-	1	0	1	0	1	0
chr1	32961541	32961541	*	0.000488269	9.6489	85.3147	75.6658	NM_001300826	RNF19B	3273	-	0	0	1	0	0	0
chr13	50245130	50245130	*	0.000489998	26.1185	61.7579	35.6394	NR_002183	ST13P4	73114	+	0	0	1	0	0	0
chr10	30015989	30015989	*	0.000490272	20.6882	70.238	49.5498	NM_001350001	JCAD	43598	-	0	1	0	0	0	0
chr16	73202634	73202634	*	0.00049037	22.87	56.3257	33.4557	NM_207385	C16orf47	-58188	-	0	0	0	0	0	0
chr16	89060458	89060458	*	0.000491271	20.429	61.7608	41.3318	NM_001284316	ACSF3	-33351	+	0	0	0	0	1	0
chr6	168342922	168342922	*	0.000491334	19.1372	68.2561	49.1189	NR_104425	DACT2	-23169	-	0	0	0	0	0	0
chr19	40465298	40465298	*	0.000492197	8.02831	17.4682	9.43985	NM_000713	BLVRB	521	-	0	0	1	0	1	0
chr7	5497402	5497402	*	0.00049253	-15.0243	43.2684	58.2927	NR_030318	MIR589	-1486	-	1	0	1	0	0	0
chr5	59892459	59892459	*	0.000493473	7.03086	12.0855	5.05462	NM_001104631	PDE4D	1336	-	0	0	1	0	1	0
chr12	121452360	121452360	*	0.00049414	24.0242	60.786	36.7618	NR_106957	MIR7107	-8009	-	0	0	1	0	1	0
chr1	84619654	84619654	*	0.000494142	16.6642	38.7979	22.1337	NR_125761	LINC01461	1378	-	0	0	1	0	1	0
chr1	6072009	6072009	*	0.000494325	8.90966	89.3278	80.4182	NM_001199863	KCNAB2	25897	+	0	0	1	0	1	0
chr16	88791909	88791909	*	0.000495874	-10.5097	56.7813	67.291	NM_001142864	PIEZO1	-6690	-	0	0	0	0	0	0
chr20	768717	768717	*	0.000496661	15.561	53.4414	37.8805	NM_033409	SLC52A3	-134	-	1	0	0	0	0	0
chr1	230747765	230747765	*	0.000497687	-20.138	47.3489	67.4869	NM_006615	CAPN9	383	+	1	0	1	0	0	0
chr7	157582192	157582192	*	0.000498664	9.65109	81.6394	71.9883	NR_029689	MIR153-2	-7771	-	0	0	1	0	0	0
chr20	47973680	47973680	*	0.000499333	19.4346	65.9506	46.5159	NR_109942	LINC01523	-9546	+	0	0	0	0	0	0
chr4	1808665	1808665	*	0.000499745	20.8894	78.4449	57.5554	NM_001354809	FGFR3	15355	+	0	1	0	0	0	0
chr16	89320475	89320475	*	0.00050032	12.6525	28.8509	16.1983	NM_001242885	LOC100287036	-658	+	1	0	1	0	0	0
chr10	80544241	80544241	*	0.000500568	-9.33974	77.9607	87.3004	NM_001145719	SH2D4B	3424	+	0	0	1	0	0	0
chr9	133329509	133329509	*	0.000501062	16.5563	38.8077	22.2514	NR_103874	SURF6	6702	-	0	0	0	0	0	0
chr14	24180061	24180061	*	0.000501442	23.5665	70.1658	46.5993	NM_001048205	REC8	8038	+	0	1	0	0	0	0
chr12	6539605	6539605	*	0.000502083	11.6748	74.8297	63.1549	NM_001256799	GAPDH	4388	+	0	1	0	0	1	0
chr8	122778505	122778505	*	0.000502098	13.6816	82.0892	68.4077	NM_014943	ZHX2	-3150	+	0	0	0	0	1	0
chr4	73413388	73413388	*	0.000503378	8.70114	79.6885	70.9874	NM_000477	ALB	9151	+	0	0	1	0	0	0
chr7	4265169	4265169	*	0.000505598	-17.7987	43.3875	61.1862	NM_001079653	SDK1	135486	+	0	1	0	1	0	0
chr12	132255142	132255142	*	0.000505779	15.2673	81.3486	66.0813	NR_024563	LOC100130238	-20249	+	0	0	1	0	0	0
chr3	97018923	97018923	*	0.000506059	17.5193	78.833	61.3136	NM_001278301	EPHA6	204344	+	0	0	1	0	0	0
chr6	43620364	43620364	*	0.000506757	9.71028	80.3034	70.5932	NM_001286216	GTPBP2	6990	-	0	1	0	0	0	0
chr10	5775983	5775983	*	0.00050766	-23.9281	57.0677	80.9958	NM_001494	GDI2	37567	-	0	0	1	0	0	0
chr15	65385390	65385390	*	0.000507753	-12.8539	34.3721	47.226	NM_004884	IGDCC3	-7351	-	0	0	1	0	0	0
chr10	116609128	116609128	*	0.000508499	17.4662	41.6468	24.1806	NR_103727	PNLIPRP2	-11825	+	0	1	0	1	0	0
chr2	47156384	47156384	*	0.000509315	21.4643	77.465	56.0007	NM_173649	STPG4	-1007	-	1	0	0	0	0	0
chr14	92328887	92328887	*	0.000509353	12.0486	86.395	74.3464	NM_153646	SLC24A4	5081	+	0	0	1	0	0	0
chr9	137549977	137549977	*	0.000510005	19.7326	65.6786	45.946	NM_152286	PNPLA7	593	-	0	0	1	0	1	0
chr3	98657686	98657686	*	0.000511801	5.80167	10.6055	4.80387	NM_000097	CPOX	-64076	-	0	0	0	1	0	0
chr4	153275565	153275565	*	0.000511838	11.9188	75.1442	63.2254	NM_001351054	TRIM2	18208	+	0	0	1	0	0	0
chr13	49500053	49500053	*	0.000512788	15.9668	73.6064	57.6396	NM_001040444	PHF11	2999	+	0	0	1	0	0	0
chr17	7910934	7910934	*	0.000513295	-10.9929	80.1172	91.1101	NR_003000	SCARNA21	4813	+	0	1	0	0	1	0
chr17	78105325	78105325	*	0.000513771	-9.78069	76.3746	86.1552	NR_040071	TNRC6C-AS1	6475	-	0	1	0	0	1	0
chr1	37690791	37690791	*	0.000514849	-3.4648	1.13122	4.59601	NM_001350771	C1orf109	-197	-	1	0	1	0	1	0
chr5	141825618	141825618	*	0.00051496	-11.5633	36.0247	47.588	NM_001278615	PCDH1	40585	-	0	0	0	0	0	0
chr2	166610559	166610559	*	0.000516186	-22.0894	21.2369	43.3262	NM_002976	SCN7A	-123589	-	0	0	0	0	0	0
chr13	112998791	112998791	*	0.000517109	18.4435	68.732	50.2884	NM_001320815	MCF2L	-2923	+	0	0	1	0	0	0
chr6	149485366	149485366	*	0.000517439	20.2565	51.1251	30.8685	NM_207360	ZC3H12D	-355	-	1	0	0	0	0	0
chr17	1470764	1470764	*	0.000518173	-6.42834	76.8549	83.2832	NM_005206	CRK	-14498	-	0	0	1	0	1	0
chr19	40445834	40445834	*	0.000519651	14.0977	88.2411	74.1434	NM_203344	SERTAD3	-1460	-	1	0	0	0	1	0
chr4	179151619	179151619	*	0.000520019	17.5043	68.384	50.8797	NR_108093	LINC01099	-1243684	-	0	0	0	0	0	0
chr11	130912265	130912265	*	0.000521764	12.2125	78.6014	66.3889	NM_001347920	SNX19	4223	-	0	0	1	0	0	0
chr21	44580008	44580008	*	0.000521846	18.6542	81.9627	63.3085	NM_198694	KRTAP10-5	597	-	0	1	1	0	0	0
chr12	132397238	132397238	*	0.000522165	26.201	58.1245	31.9235	NR_120467	LOC101928416	67390	+	0	0	0	1	0	0
chr11	69281171	69281171	*	0.000522586	27.4255	74.7145	47.2889	NM_001293296	MYEOV	-12967	+	0	0	0	0	0	0
chr1	89822583	89822583	*	0.000523675	17.0855	70.1593	53.0738	NM_018103	LRRC8D	664	+	0	0	1	0	1	0
chr8	80172205	80172205	*	0.00052471	4.5749	90.9927	86.4178	NM_001287144	TPD52	-547	-	1	0	0	0	1	0
chr4	76023632	76023632	*	0.000526037	12.4891	23.3465	10.8574	NM_001565	CXCL10	-97	-	1	0	1	0	0	0
chr16	23839084	23839084	*	0.000526405	24.4536	66.8971	42.4436	NM_002738	PRKCB	3107	+	0	0	1	0	0	0
chr16	89079511	89079511	*	0.000526556	7.11488	95.0952	87.9804	NM_001284316	ACSF3	-14298	+	0	0	0	0	1	0
chr15	73940692	73940692	*	0.000527215	9.3365	86.5741	77.2376	NR_040069	LOXL1-AS1	-12445	-	0	0	1	0	0	0
chr8	26189876	26189876	*	0.000527634	11.4425	91.4032	79.9607	NM_002717	PPP2R2A	-101615	+	0	0	0	0	1	0
chr14	101824115	101824115	*	0.000528381	-17.7557	45.1201	62.8758	NM_001352912	PPP2R5C	14254	+	0	0	1	0	0	0
chr7	45766318	45766318	*	0.000528576	9.9679	79.9075	69.9396	NR_024271	SEPT7P2	2701	-	0	0	1	0	0	0
chr12	1649886	1649886	*	0.000530496	-13.4282	40.0476	53.4757	NR_037422	MIR3649	10495	-	0	0	0	0	0	0
chr12	106953895	106953895	*	0.000530531	17.7487	80.8499	63.1012	NM_152261	TMEM263	-1827	+	0	0	0	0	1	0
chr21	42681387	42681387	*	0.000530933	-15.4057	68.8648	84.2705	NM_001001569	PDE9A	27637	+	0	0	1	0	0	0
chr10	3288269	3288269	*	0.000531517	13.627	88.9818	75.3548	NR_131187	LOC105376360	-30426	+	0	0	0	0	0	0
chr1	111743333	111743333	*	0.000531588	9.97548	81.1875	71.212	NR_038952	INKA2-AS1	3494	+	0	0	1	0	0	0
chr12	12892999	12892999	*	0.000532188	12.8542	60.9131	48.0589	NM_003979	GPRC5A	1979	+	0	0	1	0	1	0
chr6	17102732	17102732	*	0.000532801	13.4254	64.5295	51.104	NM_001190766	STMND1	476	+	1	0	1	0	1	0
chr6	69869727	69869727	*	0.000533286	6.59146	91.78	85.1885	NM_001858	COL19A1	3173	+	0	0	1	0	0	0
chr7	139502681	139502681	*	0.000533341	5.60135	94.0085	88.4072	NM_198508	KLRG2	-18971	-	0	0	0	0	0	0
chr1	202007352	202007352	*	0.000534129	19.8101	61.9669	42.1568	NR_146472	ELF3-AS1	3002	-	0	0	1	0	0	0
chr7	23681192	23681192	*	0.00053513	23.4685	45.394	21.9256	NM_199136	FAM221A	1080	+	0	0	1	0	1	0
chr6	130956250	130956250	*	0.000536632	15.1131	91.1979	76.0848	NM_001350306	EPB41L2	14234	-	0	1	1	0	0	0
chr4	186298489	186298489	*	0.000536668	-25.2458	28.6415	53.8873	NM_001354804	F11	32527	+	0	0	1	1	0	0
chr17	39563647	39563647	*	0.000536779	-17.7121	33.6538	51.3659	NM_006160	NEUROD2	44276	-	0	0	0	0	0	0
chr21	43916934	43916934	*	0.00053707	-22.161	39.2171	61.3781	NM_001037553	AGPAT3	-8464	+	0	0	1	0	0	0
chr7	1461626	1461626	*	0.000537321	29.1693	78.8013	49.6321	NM_182924	MICALL2	-2154	-	0	0	0	0	1	0
chr7	23463118	23463118	*	0.000537594	-17.4808	21.0956	38.5764	NM_006547	IGF2BP3	7259	-	0	0	1	0	0	0
chr8	98939502	98939502	*	0.000537688	-20.7694	9.58972	30.3591	NM_001256312	STK3	3070	-	0	0	1	0	1	0
chr21	8213269	8213269	*	0.000538242	-11.3633	11.0785	22.4418	NR_003287	RNA28SN5	-619	+	1	1	1	0	0	0
chr11	16610335	16610335	*	0.000538927	-13.2577	37.6789	50.9366	NM_014267	C11orf58	-128266	+	0	0	0	0	1	0
chr1	145295210	145295210	*	0.00053924	8.32602	94.3032	85.9772	NR_104075	RNVU1-14	14096	+	0	0	1	0	0	0
chr8	85660059	85660059	*	0.00054021	4.14337	85.6998	81.5565	NR_003594	REXO1L2P	2455	-	0	0	0	0	1	0
chr18	3457314	3457314	*	0.000541373	17.274	69.9475	52.6735	NM_173211	TGIF1	3542	+	0	0	1	0	0	0
chr6	110356875	110356875	*	0.000541768	-12.5568	68.1857	80.7425	NM_001354594	METTL24	1398	-	0	0	1	0	1	0
chr14	68790188	68790188	*	0.00054235	11.2999	21.6991	10.3992	NM_001244698	ZFP36L1	3727	-	0	1	0	1	0	0
chr10	49121784	49121784	*	0.000543914	16.0511	76.9349	60.8838	NR_038973	FAM170B-AS1	-55	+	1	0	0	0	0	0
chr1	175153556	175153556	*	0.000544248	-10.2766	62.0882	72.3648	NM_014656	KIAA0040	39258	-	0	0	0	0	0	0
chr1	119744139	119744139	*	0.000546783	11.9413	16.4727	4.53135	NM_005518	HMGCS2	24794	-	0	1	0	0	0	0
chr1	111450602	111450602	*	0.000548468	-20.5114	45.1998	65.7112	NM_001317064	WDR77	-1295	-	1	0	1	0	1	0
chr8	42498669	42498669	*	0.000548571	-14.8635	50.5098	65.3733	NM_001257180	SLC20A2	2792	-	0	0	1	0	0	0
chr10	122164528	122164528	*	0.0005487	-27.7517	23.4978	51.2495	NM_001291878	TACC2	1104	+	0	0	1	0	1	0
chr10	94762676	94762676	*	0.000548753	17.9213	53.7001	35.7788	NM_000769	CYP2C19	-5	+	1	0	0	0	0	0
chr5	75476444	75476444	*	0.000549074	10.2243	78.7453	68.521	NM_005713	COL4A3BP	35186	-	0	0	1	0	0	0
chr10	28925397	28925397	*	0.000549197	-21.4428	30.0061	51.4488	NM_001278522	C10orf126	78991	+	0	0	0	1	0	0
chr1	110057057	110057057	*	0.000549629	15.7587	83.0471	67.2884	NM_006492	ALX3	13644	-	0	0	0	0	0	0
chr8	105322166	105322166	*	0.000550664	22.5783	67.4388	44.8605	NM_001362837	ZFPM2	2625	+	0	0	1	0	0	1
chr1	156291214	156291214	*	0.000554918	16.2379	46.8413	30.6035	NM_001323617	SMG5	285	-	1	0	1	0	1	0
chr11	57656860	57656860	*	0.000555067	12.1278	64.4787	52.3509	NM_006831	CLP1	-884	+	1	0	0	0	1	0
chr10	11166376	11166376	*	0.000556019	-15.2473	17.656	32.9033	NM_001025076	CELF2	1348	+	0	0	1	0	1	0
chr6	41474632	41474632	*	0.000556332	14.0731	72.1291	58.056	NR_120347	LINC01276	-27812	+	0	0	0	0	0	0
chr2	110114019	110114019	*	0.000557109	19.655	80.4885	60.8335	NM_005434	MALL	2548	-	0	0	1	0	1	0
chr6	170103538	170103538	*	0.000557139	-16.1319	60.4102	76.5421	NR_125878	LOC102724511	-57104	+	0	0	0	0	0	0
chr6	109294253	109294253	*	0.000557584	15.4558	62.196	46.7402	NM_001346500	CD164	87487	-	0	0	1	0	0	0
chr19	1907702	1907702	*	0.000557719	19.4226	87.2481	67.8255	NM_138422	ADAT3	2490	+	0	0	1	0	1	0
chr8	68753752	68753752	*	0.00055791	14.6306	46.1066	31.476	NR_039986	LINC01592	350439	-	0	0	1	0	0	0
chr6	170103485	170103485	*	0.000558834	-15.1853	61.741	76.9264	NR_125878	LOC102724511	-57157	+	0	0	0	0	0	0
chr11	314282	314282	*	0.000559709	11.0224	16.362	5.33964	NM_003641	IFITM1	293	+	1	1	0	0	1	0
chr6	684075	684075	*	0.000559727	-28.2776	15.7518	44.0294	NM_018303	EXOC2	9067	-	0	0	1	0	0	0
chr15	22754059	22754059	*	0.000560229	17.9641	78.3667	60.4026	NR_040057	LOC283683	-3798	+	0	0	0	0	0	0
chr5	9834929	9834929	*	0.000560993	15.2656	42.0626	26.797	NR_147004	LINC02221	-19448	+	0	0	1	0	0	0
chr14	105364018	105364018	*	0.00056198	14.1153	66.5734	52.4581	NM_001195082	TEX22	-34565	+	0	0	1	0	1	0
chr4	49306698	49306698	*	0.000562294	4.98833	65.7103	60.722	NM_001286791	CWH43	320058	+	0	0	0	0	0	0
chr10	117830591	117830591	*	0.000562569	-14.0897	46.1106	60.2003	NM_014904	RAB11FIP2	216013	-	0	0	0	0	0	1
chr11	202252	202252	*	0.000562658	-22.0245	41.8699	63.8944	NM_016526	BET1L	5171	-	0	0	0	0	0	0
chr3	32901293	32901293	*	0.000563203	8.86863	81.7474	72.8788	NM_005508	CCR4	-50281	+	0	0	0	0	0	0
chr4	9786110	9786110	*	0.000563758	17.1391	57.6431	40.504	NM_000798	DRD5	4478	+	0	0	0	0	0	0
chr7	100621696	100621696	*	0.000563831	10.8557	87.8752	77.0196	NM_001363415	MOSPD3	9158	+	0	0	1	0	1	0
chr10	111079345	111079345	*	0.000563841	-19.212	45.453	64.6651	NM_000681	ADRA2A	2315	+	0	1	0	1	0	0
chr6	3770248	3770248	*	0.000564663	11.8535	50.6009	38.7474	NM_183373	PXDC1	-18237	-	0	0	0	0	0	0
chr6	33908051	33908051	*	0.00056469	25.2382	69.5768	44.3387	NR_106982	MIR7159	8918	+	0	0	0	0	0	0
chr6	166491714	166491714	*	0.000565013	16.9682	77.8263	60.8581	NR_031734	MIR1913	17720	-	0	0	1	0	0	0
chr7	135148583	135148583	*	0.000565065	9.56184	22.6458	13.0839	NM_018295	TMEM140	571	+	0	0	1	0	0	0
chr1	212432366	212432366	*	0.00056579	13.3877	53.1438	39.7561	NR_026598	NENF	-521	+	1	0	0	0	1	0
chr17	68775080	68775080	*	0.000566378	20.2052	60.9541	40.7489	NR_110825	LINC01482	146928	+	0	0	0	0	0	0
chr3	119913267	119913267	*	0.000569961	13.9211	64.0012	50.08	NM_022002	NR1I2	130559	+	0	0	1	0	0	0
chr10	30901259	30901259	*	0.000570244	7.83257	88.9971	81.1645	NM_001143769	ZNF438	98259	-	0	0	1	0	0	0
chr4	101337467	101337467	*	0.000571241	11.2287	72.6945	61.4658	NR_031656	MIR1255A	-7054	-	0	0	1	0	0	0
chr10	484850	484850	*	0.000573537	-12.4672	61.452	73.9191	NR_147612	LOC101930421	-143714	+	0	0	1	1	0	0
chr14	44798465	44798465	*	0.000574017	-9.55045	74.8545	84.405	NR_146457	LINC02302	662	-	0	0	1	0	0	0
chr6	116462678	116462678	*	0.000574637	-10.9762	55.0425	66.0186	NM_001010919	CALHM6	1310	+	0	0	1	0	1	0
chr11	69671817	69671817	*	0.000575945	14.0377	92.2394	78.2017	NM_153451	LTO1	3581	-	0	1	0	0	0	0
chr10	14605406	14605406	*	0.000576209	15.4938	49.9318	34.438	NM_001282696	FAM107B	-989	-	1	0	1	0	1	0
chr19	40227064	40227064	*	0.000576605	17.0957	70.6514	53.5558	NM_024877	CNTD2	-375	-	1	0	0	0	1	0
chr7	47489209	47489209	*	0.000577439	13.6904	86.2191	72.5287	NR_145813	SNORD151	-24407	-	0	0	1	0	0	0
chr2	236569307	236569307	*	0.000580031	17.7063	28.8171	11.1107	NM_020311	ACKR3	-430	+	1	0	0	0	1	0
chr6	106099003	106099003	*	0.000580223	18.302	58.1691	39.8671	NM_182907	PRDM1	143	+	1	1	1	0	0	0
chr14	24180149	24180149	*	0.000581507	23.4245	67.4365	44.012	NM_001048205	REC8	8126	+	0	1	0	0	0	0
chr4	94208873	94208873	*	0.000581589	-17.9348	52.4933	70.4282	NR_045644	SMARCAD1	791	+	1	0	1	0	1	0
chr15	40284398	40284398	*	0.000582024	11.177	87.5289	76.3518	NM_001190479	ANKRD63	-1813	-	0	0	0	0	1	0
chr1	229285677	229285677	*	0.000582784	11.7263	67.3164	55.5901	NR_149313	LOC105373159	-14524	-	0	0	1	0	0	0
chr9	76571927	76571927	*	0.000583144	-17.5734	4.98246	22.5559	NM_001097636	GCNT1	71296	+	0	0	0	0	0	0
chr9	14691385	14691385	*	0.000584102	16.9217	84.874	67.9522	NM_001354127	ZDHHC21	2162	-	0	0	1	0	1	0
chr5	170501857	170501857	*	0.00058473	13.1601	93.4454	80.2853	NM_014592	KCNIP1	-2179	+	0	0	1	0	0	0
chr5	59892387	59892387	*	0.000586363	7.76109	12.2637	4.50265	NM_001104631	PDE4D	1408	-	0	0	1	0	1	0
chr13	109685320	109685320	*	0.000587897	13.7715	75.8156	62.0442	NR_103846	LINC00676	-42954	+	0	0	0	0	0	0
chr1	231430187	231430187	*	0.000588027	-10.8565	71.0451	81.9016	NM_022051	EGLN1	-5144	-	0	0	0	0	0	0
chr1	185161296	185161296	*	0.00058887	6.36874	83.7364	77.3676	NM_017673	SWT1	4139	+	0	0	1	0	0	0
chr19	53035434	53035434	*	0.000589728	11.0795	91.8021	80.7226	NM_001191055	ERVV-2	-9304	+	0	0	0	0	0	0
chr11	73875731	73875731	*	0.000590453	11.2057	90.099	78.8933	NM_001267806	PAAF1	-968	+	1	0	1	0	1	0
chr11	290457	290457	*	0.000591228	-10.4039	79.7998	90.2037	NM_025092	PGGHG	1321	+	0	1	0	0	1	0
chr22	29202885	29202885	*	0.000591258	-14.848	12.3719	27.2199	NM_001267895	EMID1	-3027	+	0	0	0	0	0	0
chr7	152923005	152923005	*	0.00059263	12.4666	88.9914	76.5247	NM_001040135	ACTR3B	163258	+	0	0	0	0	1	0
chr16	46389873	46389873	*	0.000593057	5.12221	62.9792	57.8569	NR_026556	ANKRD26P1	179225	-	0	0	0	0	0	0
chr1	215792750	215792750	*	0.000594211	11.6538	58.7093	47.0555	NM_016121	KCTD3	225373	+	0	0	1	0	0	0
chr17	80832694	80832694	*	0.000594624	10.3559	27.6865	17.3306	NR_110852	LOC101928855	-27063	-	0	0	1	0	0	0
chr11	78414554	78414554	*	0.00059546	7.4517	85.0722	77.6205	NM_080491	GAB2	3269	-	0	0	1	0	0	0
chr5	120463689	120463689	*	0.000596159	8.78231	67.0674	58.2851	NM_016644	PRR16	-589	+	1	0	0	0	1	0
chr9	135247409	135247409	*	0.0005968	14.3485	42.3045	27.956	NR_046107	LOC401557	65802	+	0	0	0	0	1	0
chr11	69948750	69948750	*	0.00059788	12.1766	45.1939	33.0173	NR_120530	LOC101928443	115175	-	0	0	0	0	0	0
chr19	48876482	48876482	*	0.000597971	37.6637	61.0202	23.3566	NM_014330	PPP1R15A	4092	+	0	0	0	0	0	0
chr3	13022481	13022481	*	0.000599154	19.6244	51.4018	31.7774	NM_001330619	IQSEC1	-35446	-	0	0	1	0	0	0
chr7	549183	549183	*	0.000599163	19.6529	85.7421	66.0892	NR_132384	LOC101927000	-12775	+	0	0	0	0	1	0
chr2	168241295	168241295	*	0.00060231	-18.9165	50.9769	69.8935	NM_013233	STK39	6301	-	0	0	1	0	0	0
chr2	39245119	39245119	*	0.000603209	-23.1773	55.725	78.9023	NR_144521	CDKL4	-1137	-	1	0	0	0	1	0
chr12	90956628	90956628	*	0.00060672	8.29108	76.1727	67.8817	NM_152638	CCER1	-1453	-	1	0	0	0	0	0
chr1	50025275	50025275	*	0.000606837	5.23553	93.6564	88.4208	NM_032785	AGBL4	-1322	-	1	0	0	0	1	0
chr4	9071896	9071896	*	0.00060727	5.99048	88.9735	82.983	NM_001358418	FAM90A26	-101277	+	0	0	0	0	0	0
chr16	6023509	6023509	*	0.000607303	7.87053	67.5987	59.7282	NM_001308117	RBFOX1	3808	+	0	0	1	0	0	0
chr10	128541053	128541053	*	0.000607624	3.99688	8.37344	4.37656	NR_120619	LINC01163	255105	+	0	0	0	0	1	0
chr3	69541224	69541224	*	0.000608225	12.0676	28.168	16.1004	NM_015123	FRMD4B	-154921	-	0	0	0	0	1	0
chr21	43916940	43916940	*	0.000609092	-22.1532	39.0623	61.2155	NM_001037553	AGPAT3	-8458	+	0	0	1	0	0	0
chr8	27287102	27287102	*	0.000609164	-25.8528	42.3807	68.2335	NM_001304495	TRIM35	24218	-	0	1	0	0	1	0
chr5	67160544	67160544	*	0.000609795	7.74837	89.4612	81.7128	NM_005582	CD180	36246	-	0	1	0	0	0	0
chr19	49075081	49075081	*	0.000611032	4.67023	10.9354	6.26517	NM_031886	KCNA7	-2141	-	0	0	0	0	0	0
chr11	66542909	66542909	*	0.000611126	14.2103	89.5752	75.3649	NM_001348571	ZDHHC24	3330	-	0	0	1	0	0	0
chr7	30479356	30479356	*	0.000611418	13.7224	34.2892	20.5667	NR_149002	NOD1	-491	-	1	0	0	0	1	0
chr2	226790644	226790644	*	0.000611772	18.5777	77.5402	58.9625	NM_005544	IRS1	8147	-	0	0	1	0	1	0
chr10	117462012	117462012	*	0.000612141	22.0678	52.3063	30.2385	NM_004098	EMX2	-80433	+	0	0	0	0	0	0
chr13	111411664	111411664	*	0.000613004	-18.2441	41.3444	59.5885	NM_152324	TEX29	91022	+	0	0	0	1	0	0
chr17	1470751	1470751	*	0.000614401	-6.68193	76.5533	83.2353	NM_005206	CRK	-14485	-	0	0	1	0	1	0
chr11	123195956	123195956	*	0.000614437	-18.3267	14.0009	32.3277	NM_024769	CLMP	-652	-	1	0	0	1	0	0
chr10	112953459	112953459	*	0.000614635	16.1562	35.8678	19.7116	NM_001363501	TCF7L2	3211	+	0	0	1	0	1	0
chr11	18121520	18121520	*	0.000614877	10.7177	93.7095	82.9918	NM_054031	MRGPRX3	567	+	0	0	1	0	0	0
chr13	20682009	20682009	*	0.000615535	6.91364	86.7505	79.8369	NM_138284	IL17D	-21334	+	0	0	1	0	0	0
chr8	133074974	133074974	*	0.000615735	-16.5528	13.9493	30.5021	NM_006748	SLA	-14617	-	0	1	1	0	0	0
chr20	63258682	63258682	*	0.000616192	-12.9906	39.6354	52.626	NM_152864	NKAIN4	-4143	-	0	1	0	0	0	0
chr3	12837076	12837076	*	0.000617302	14.8941	74.5944	59.7003	NM_001007074	RPL32	3375	-	0	0	1	0	0	0
chr20	43911346	43911346	*	0.000617533	17.5757	58.0953	40.5196	NM_001098797	TOX2	-3506	+	0	0	0	0	0	0
chr1	26529274	26529274	*	0.000617745	14.6619	81.775	67.113	NM_002953	RPS6KA1	-484	+	1	0	0	0	1	0
chr8	57141134	57141134	*	0.000617787	12.7335	76.9551	64.2216	NR_038235	LINC01606	-77142	+	0	0	0	0	1	0
chr8	23064612	23064612	*	0.000622112	21.2972	63.0519	41.7547	NR_038873	LOC286059	-3617	+	0	0	1	0	0	0
chr17	59838379	59838379	*	0.00062268	18.6745	25.8458	7.17135	NR_029493	MIR21	-2887	+	0	1	0	0	0	0
chr6	38478206	38478206	*	0.000623158	-14.5175	40.6981	55.2156	NR_144472	BTBD9-AS1	-3390	+	0	0	1	0	0	0
chr10	25930376	25930376	*	0.000625445	10.4073	71.504	61.0966	NR_120650	LOC101929073	3335	-	0	0	1	0	0	0
chr8	97274642	97274642	*	0.000625453	9.89953	87.22	77.3205	NM_033512	TSPYL5	3307	-	0	1	1	0	0	0
chr12	57546029	57546029	*	0.000625861	24.2235	82.4816	58.2581	NM_001348065	DCTN2	831	-	0	1	0	0	1	0
chr2	235765771	235765771	*	0.000626787	8.40672	81.7196	73.3129	NR_146582	TNRC17	-247851	-	0	0	1	0	1	0
chr6	46692457	46692457	*	0.000627773	9.37709	77.1474	67.7703	NR_134643	LOC101926934	-4293	-	0	1	1	0	0	0
chr12	116736960	116736960	*	0.000627924	16.2594	36.2957	20.0363	NM_024738	C12orf49	1141	-	1	0	1	0	1	0
chr12	116736942	116736942	*	0.000629022	16.8476	37.0392	20.1916	NM_024738	C12orf49	1159	-	1	0	1	0	1	0
chr17	74440158	74440158	*	0.000631968	-22.4415	56.0409	78.4824	NM_018653	GPRC5C	6463	+	0	1	0	0	0	0
chr12	132836192	132836192	*	0.000633254	-18.5192	71.9472	90.4663	NM_001172557	GOLGA3	-7353	-	0	0	0	1	0	0
chr5	154206468	154206468	*	0.000633556	-16.1286	57.4195	73.5482	NM_198321	GALNT10	15735	+	0	0	1	0	0	0
chr2	22382757	22382757	*	0.000634148	15.5523	61.765	46.2127	NR_110577	LINC01884	-153722	+	0	0	0	0	0	0
chr20	10668717	10668717	*	0.000634308	12.0429	88.0407	75.9978	NM_000214	JAG1	5283	-	0	0	1	0	0	0
chr11	8807975	8807975	*	0.000634972	17.4218	70.2499	52.8281	NM_213618	ST5	2703	-	0	0	1	0	0	0
chr3	192571462	192571462	*	0.000635712	-18.4007	22.1278	40.5284	NR_046598	FGF12-AS2	56442	+	0	0	1	0	0	0
chr10	124106765	124106765	*	0.000635741	17.3241	66.9362	49.6121	NM_001270764	CHST15	-13159	-	0	0	0	0	0	0
chr6	170103514	170103514	*	0.000636142	-15.6612	60.9459	76.6071	NR_125878	LOC102724511	-57128	+	0	0	0	0	0	0
chr11	8807967	8807967	*	0.000636548	17.2313	70.0714	52.8401	NM_213618	ST5	2711	-	0	0	1	0	0	0
chr4	189317867	189317867	*	0.000636692	8.47823	83.9253	75.4471	NR_121679	LINC01262	-341739	+	0	0	0	0	0	0
chr7	4725215	4725215	*	0.000637061	-19.4295	20.9546	40.3841	NM_001037165	FOXK1	42918	+	0	0	1	1	0	0
chr13	22835675	22835675	*	0.000638646	8.66144	76.3989	67.7375	NR_033774	BASP1P1	62507	-	0	0	0	0	0	0
chr12	95200823	95200823	*	0.000638793	22.273	41.4924	19.2194	NM_018351	FGD6	16642	-	0	0	1	0	0	0
chr12	12734723	12734723	*	0.00063915	15.8771	58.4144	42.5373	NM_001130415	APOLD1	8808	+	0	0	1	0	0	0
chr11	65428563	65428563	*	0.000639375	13.7606	54.8755	41.1148	NR_131012	NEAT1	5767	+	0	1	0	0	0	0
chr11	112120621	112120621	*	0.000640687	20.4445	48.8153	28.3708	NM_001276503	SDHD	33799	+	0	0	0	0	0	0
chr12	121452327	121452327	*	0.000641349	24.8227	59.2168	34.3941	NR_106957	MIR7107	-7976	-	0	0	1	0	1	0
chr14	65409711	65409711	*	0.000641383	13.8251	82.5806	68.7555	NM_178156	FUT8	-881	+	1	0	0	0	0	0
chr8	98939515	98939515	*	0.000642084	-20.668	9.5497	30.2177	NM_001256312	STK3	3057	-	0	0	1	0	1	0
chr9	128339861	128339861	*	0.00064248	14.9182	78.7918	63.8736	NM_005094	SLC27A4	-699	+	1	0	0	0	1	0
chr1	184974977	184974977	*	0.000642629	7.49315	81.8773	74.3841	NM_052966	FAM129A	-392	-	1	0	0	0	1	0
chr2	218975627	218975627	*	0.000642857	20.2105	57.8716	37.6611	NR_015390	LINC00608	-657	+	1	0	0	0	0	0
chr22	30356117	30356117	*	0.000643769	3.86605	6.22493	2.35888	NM_001318335	CCDC157	-518	+	1	0	1	0	1	0
chr16	86571248	86571248	*	0.000644523	13.483	75.5173	62.0343	NR_125795	FOXC2-AS1	-3488	-	0	0	0	0	0	0
chr1	43472542	43472542	*	0.000646771	16.0712	65.4301	49.3589	NM_001330526	HYI	-18554	-	0	0	0	0	0	0
chr1	113783786	113783786	*	0.000646802	-14.3435	11.8386	26.1821	NM_001323042	PHTF1	-23899	-	0	0	1	0	0	0
chr12	124100994	124100994	*	0.000647685	7.98214	91.8323	83.8502	NM_152437	ZNF664	127781	+	0	0	1	0	0	0
chr17	78105332	78105332	*	0.000648637	-9.48406	76.8496	86.3337	NR_040071	TNRC6C-AS1	6468	-	0	1	0	0	1	0
chr13	36342777	36342777	*	0.000649644	12.5333	80.6688	68.1355	NR_045181	SPART-AS1	-3654	+	0	0	1	0	0	0
chr5	174045094	174045094	*	0.000649774	17.3303	78.2695	60.9392	NM_015980	NSG2	-510	+	1	0	0	0	0	0
chr2	105330496	105330496	*	0.000650087	21.0127	74.3681	53.3554	NM_004257	TGFBRAP1	-783	-	1	0	0	0	1	0
chr1	109422388	109422388	*	0.000650138	6.71041	84.4719	77.7615	NM_001199772	PSMA5	4061	-	0	0	1	0	0	0
chr2	25876004	25876004	*	0.000650244	5.46762	89.8871	84.4194	NM_018263	ASXL2	2513	-	0	0	1	0	1	0
chr8	11366932	11366932	*	0.000650367	12.2852	68.5406	56.2554	NR_026814	FAM167A-AS1	-1470	+	1	0	1	0	0	0
chr11	65423975	65423975	*	0.000650815	15.9741	20.2961	4.32204	NR_131012	NEAT1	1179	+	0	1	0	0	1	0
chr3	137776077	137776077	*	0.000653642	9.05319	67.8299	58.7767	NR_109987	LINC01210	4168	+	0	0	1	0	0	0
chr1	39486644	39486644	*	0.000655464	6.15721	87.1841	81.0269	NM_181809	BMP8A	-5002	+	0	1	0	0	0	0
chr13	95680077	95680077	*	0.000655554	15.3597	58.5122	43.1525	NM_006260	DNAJC3	2940	+	0	0	1	0	0	0
chr12	54474539	54474539	*	0.000656108	11.4162	66.2728	54.8567	NM_144594	GTSF1	-938	-	1	0	0	0	0	0
chr19	5851402	5851402	*	0.000656208	23.3937	65.1227	41.729	NM_000149	FUT3	73	-	1	1	1	0	0	0
chr2	235865373	235865373	*	0.000656242	-15.2586	44.0897	59.3483	NM_001485	GBX2	302637	-	0	0	1	1	0	1
chr2	64990395	64990395	*	0.000656317	10.4122	36.3328	25.9206	NM_003038	SLC1A4	1036	+	0	0	1	0	1	0
chr10	117461934	117461934	*	0.000658698	20.3813	43.2979	22.9166	NM_004098	EMX2	-80511	+	0	0	0	0	0	0
chr11	61965575	61965575	*	0.000659021	23.5376	33.807	10.2694	NM_002032	FTH1	2086	-	0	0	1	0	1	0
chr3	39407462	39407462	*	0.000659406	2.49682	5.01062	2.5138	NM_001304288	RPSA	775	+	1	0	1	0	1	0
chr17	59838439	59838439	*	0.000659428	19.486	27.453	7.96695	NR_029493	MIR21	-2827	+	0	0	1	0	0	0
chr12	113081483	113081483	*	0.000661327	21.5492	60.3558	38.8066	NM_004416	DTX1	23628	+	0	0	1	0	0	0
chr16	31203286	31203286	*	0.000661939	13.9351	29.2625	15.3274	NM_013258	PYCARD	-511	-	1	1	0	0	1	0
chr11	47379477	47379477	*	0.000662199	7.62438	91.0525	83.4282	NM_001080547	SPI1	-902	-	1	0	0	0	1	0
chr1	209889292	209889292	*	0.000662369	-7.50018	83.3021	90.8022	NR_027459	SYT14	-48882	+	0	0	0	0	0	0
chr10	27257937	27257937	*	0.000663911	-23.8353	29.5146	53.3499	NR_138082	ARMC4P1	-825	+	1	0	0	0	1	0
chr18	63237113	63237113	*	0.000665781	-10.5526	67.2589	77.8115	NM_000633	BCL2	82268	-	0	0	1	0	0	0
chr1	34806494	34806494	*	0.000666196	14.0817	76.4433	62.3617	NM_002060	GJA4	13498	+	0	0	0	0	0	0
chr16	85626959	85626959	*	0.000667749	-19.4828	28.6494	48.1322	NM_014615	GSE1	13831	+	0	0	1	0	1	0
chr4	41216991	41216991	*	0.000667884	7.72551	12.37	4.64447	NM_004307	APBB2	-2374	-	0	0	0	0	1	0
chr12	106120643	106120643	*	0.000668207	29.2315	67.1804	37.9488	NM_014840	NUAK1	19391	-	0	0	1	0	0	0
chr1	89855506	89855506	*	0.000668372	25.5884	55.3198	29.7315	NM_018103	LRRC8D	33587	+	0	0	1	0	0	0
chr10	484866	484866	*	0.000671405	-12.6663	61.8163	74.4826	NR_147612	LOC101930421	-143698	+	0	0	1	1	0	0
chr8	140047318	140047318	*	0.000671685	-12.8117	57.6286	70.4403	NR_144431	PEG13	53218	-	0	0	1	1	0	0
chr20	59190260	59190260	*	0.000671851	11.3996	85.806	74.4064	NM_178457	ZNF831	-760	+	1	0	0	0	1	0
chr11	129372591	129372591	*	0.000672307	-6.42327	4.43467	10.8579	NM_003658	BARX2	-3395	+	0	0	0	0	1	0
chr19	46784782	46784782	*	0.000674019	10.0741	21.3796	11.3054	NM_001145145	SLC1A5	96	-	1	1	1	0	0	0
chr3	13204682	13204682	*	0.000674656	-8.9009	33.1677	42.0686	NM_001134382	IQSEC1	-131566	-	0	0	0	0	1	0
chr9	14344330	14344330	*	0.000674703	18.0839	46.799	28.7151	NM_001190737	NFIB	-30285	-	0	0	1	0	1	0
chr4	53378873	53378873	*	0.000674992	7.04428	12.9455	5.90122	NM_001134937	FIP1L1	1222	+	0	0	1	0	1	0
chr5	138103043	138103043	*	0.000675656	17.786	51.7035	33.9175	NM_058244	WNT8A	19153	+	0	0	0	0	0	0
chr5	107726790	107726790	*	0.000677617	16.2519	91.8195	75.5676	NM_001962	EFNA5	-55896	-	0	0	0	0	0	0
chr4	88378617	88378617	*	0.000677853	11.4255	33.8056	22.38	NM_001165136	HERC6	-122	+	1	0	0	0	1	0
chr10	114767319	114767319	*	0.00067827	21.4822	56.7574	35.2752	NM_001322885	ABLIM1	951	-	0	0	1	0	1	0
chr1	222737192	222737192	*	0.000678761	23.2216	54.5953	31.3737	NR_136691	FAM177B	-24	+	1	0	0	0	0	0
chr4	48904530	48904530	*	0.000681133	9.44268	90.4664	81.0238	NR_104589	OCIAD2	2299	-	0	1	0	0	1	0
chr3	13022498	13022498	*	0.000682106	20.2893	51.8439	31.5546	NM_001330619	IQSEC1	-35463	-	0	0	1	0	0	0
chr7	106285882	106285882	*	0.000682722	1.53102	2.55653	1.02551	NM_005746	NAMPT	-691	-	1	0	0	0	1	0
chr17	59841139	59841139	*	0.00068385	28.0854	49.2501	21.1647	NR_029493	MIR21	-127	+	1	1	0	0	0	0
chr18	21610168	21610168	*	0.000685856	5.79509	95.6081	89.813	NM_006938	SNRPD1	-2101	+	0	0	0	0	0	0
chr17	19745534	19745534	*	0.00068604	20.2531	66.5689	46.3158	NM_001135168	ALDH3A1	-76	-	1	1	1	0	1	0
chr19	7914138	7914138	*	0.000686174	8.30015	77.187	68.8869	NM_001195259	TGFBR3L	-2009	+	0	1	0	0	1	0
chr13	35847747	35847747	*	0.000687538	5.37822	83.462	78.0838	NM_001195416	DCLK1	8115	-	0	1	1	0	0	0
chr3	13022548	13022548	*	0.000688429	21.2054	52.7581	31.5528	NM_001330619	IQSEC1	-35513	-	0	0	1	0	0	0
chr10	13101471	13101471	*	0.000688828	8.842	86.9758	78.1338	NM_001008212	OPTN	1391	+	0	0	1	0	1	0
chr4	41217012	41217012	*	0.000688902	7.81321	12.5627	4.74952	NM_004307	APBB2	-2395	-	0	0	0	0	1	0
chr10	4963452	4963452	*	0.000689181	19.0968	40.7477	21.6509	NM_001353	AKR1C1	192	+	1	1	0	0	0	0
chr15	90394980	90394980	*	0.000690026	8.38059	80.2584	71.8778	NM_003870	IQGAP1	6741	+	0	0	1	0	0	0
chr11	61066137	61066137	*	0.000690607	-11.5586	62.5701	74.1287	NM_001346456	CD5	-27826	+	0	0	0	0	0	0
chr19	50789262	50789262	*	0.000691164	7.06289	89.0866	82.0237	NM_033068	ACP4	-1153	+	1	0	0	0	0	0
chr16	24544290	24544290	*	0.000691496	17.7128	39.2015	21.4887	NM_018703	RBBP6	4705	+	0	0	1	0	0	0
chr17	78251389	78251389	*	0.000691659	18.2438	48.3146	30.0708	NM_001204212	TMEM235	20081	+	0	0	0	0	0	0
chr2	111522687	111522687	*	0.00069244	18.4261	65.3599	46.9339	NR_024373	MIR4435-2HG	-27527	-	0	0	0	0	0	0
chr12	109305792	109305792	*	0.000693518	14.8119	56.0923	41.2804	NM_213596	FOXN4	3429	-	0	0	1	0	0	0
chr7	155806937	155806937	*	0.000693655	-22.9574	15.7035	38.6609	NR_132319	SHH	2136	-	0	0	1	1	0	0
chr16	31527849	31527849	*	0.000693662	8.49737	75.3	66.8026	NM_016633	AHSP	-3	+	1	0	0	0	1	0
chr1	44405040	44405040	*	0.000693895	-10.5079	11.0993	21.6072	NM_001319956	RNF220	-120	+	1	0	0	0	1	0
chr14	65414994	65414994	*	0.000694153	19.247	68.0481	48.8011	NR_038170	FUT8	2266	+	0	0	1	0	1	0
chr6	22838588	22838588	*	0.000694279	8.82035	87.7887	78.9683	NR_134613	LOC105374972	-120665	-	0	0	0	0	0	0
chr1	1165192	1165192	*	0.000694696	16.6376	78.8755	62.2379	NR_029639	MIR200B	-1912	+	0	0	0	1	0	0
chr7	9634160	9634160	*	0.000697923	6.5226	75.2255	68.7029	NR_002790	PER4	-110	+	1	0	0	0	0	0
chr17	31907771	31907771	*	0.000698364	5.52291	11.4766	5.95373	NM_018428	UTP6	-6062	-	0	0	0	0	0	0
chr18	79397690	79397690	*	0.000698618	17.6316	85.2592	67.6277	NM_172388	NFATC1	1920	+	0	0	1	1	0	0
chr3	149340094	149340094	*	0.00069992	6.77505	10.7391	3.96406	NM_138786	TM4SF18	-6334	-	0	0	0	0	0	0
chr9	136767055	136767055	*	0.000699985	21.7408	85.8997	64.1589	NM_203347	LCN15	-2543	-	0	0	0	0	0	0
chr16	89285305	89285305	*	0.000703912	3.21288	93.5163	90.3034	NR_136339	LOC105371414	-10823	+	0	1	0	0	1	0
chr7	2572531	2572531	*	0.000704406	24.5052	72.6635	48.1583	NM_001287500	IQCE	13561	+	0	0	1	0	0	0
chr11	95088456	95088456	*	0.000705913	8.10018	88.3203	80.2202	NM_015036	ENDOD1	-1354	+	1	0	0	0	1	0
chr10	102674210	102674210	*	0.000706388	-6.42898	1.64418	8.07316	NM_030912	TRIM8	29717	+	0	1	0	0	0	0
chr7	80615265	80615265	*	0.000707091	20.0647	63.2088	43.1441	NM_001289911	CD36	13060	+	0	0	1	0	0	0
chr2	46493663	46493663	*	0.000707483	16.4646	44.6379	28.1733	NM_001145051	TMEM247	14100	+	0	0	0	0	0	0
chr2	239231605	239231605	*	0.000708707	-23.6165	46.2233	69.8399	NR_026664	MGC16025	-36149	-	0	0	1	0	1	0
chr14	100829960	100829960	*	0.000710298	12.2264	75.9876	63.7612	NR_003531	MEG3	3830	+	0	0	1	0	1	0
chr7	514062	514062	*	0.000711855	6.69104	87.1307	80.4397	NM_033023	PDGFA	5783	-	0	0	1	0	0	0
chr8	41665280	41665280	*	0.000713477	25.6414	73.5324	47.891	NM_020478	ANK1	7	-	1	1	1	0	0	0
chr4	56981983	56981983	*	0.000715318	14.9503	68.0903	53.14	NM_001303268	POLR2B	3345	+	0	0	1	0	0	0
chr18	58669914	58669914	*	0.000715695	-9.61403	65.6467	75.2608	NM_173844	MALT1	-1472	+	1	0	0	0	1	0
chr10	30431777	30431777	*	0.000717262	22.2307	71.3361	49.1054	NM_001244134	MAP3K8	-2244	+	0	0	0	0	1	0
chr18	63476894	63476894	*	0.000717683	12.2635	88.4075	76.1439	NM_002639	SERPINB5	-17	+	1	0	0	0	0	0
chr8	9557841	9557841	*	0.000717966	9.2338	82.7642	73.5304	NM_003747	TNKS	1908	+	0	0	1	0	1	0
chr20	36569985	36569985	*	0.000719487	16.41	76.7239	60.3139	NR_109939	DLGAP4-AS1	3291	-	0	0	1	0	0	0
chr6	6699973	6699973	*	0.000720207	14.1203	29.971	15.8507	NR_026970	LY86-AS1	-77148	-	0	0	0	0	0	0
chr7	129763350	129763350	*	0.000720591	4.45627	89.4686	85.0123	NR_029614	MIR182	7143	-	0	0	0	0	1	0
chr19	47232756	47232756	*	0.000720801	15.1011	37.1886	22.0875	NM_001127242	BBC3	11	-	1	1	0	0	1	0
chr10	111079347	111079347	*	0.000720827	-19.1868	45.6487	64.8355	NM_000681	ADRA2A	2317	+	0	1	0	1	0	0
chr1	154408229	154408229	*	0.000722292	-11.6562	42.41	54.0661	NR_147855	IL6R-AS1	-1666	-	0	0	1	0	0	0
chr12	50110930	50110930	*	0.000722498	16.3327	39.4064	23.0738	NM_032901	COX14	-1051	+	1	1	0	0	1	0
chr1	211374610	211374610	*	0.000724171	-10.396	49.8444	60.2404	NR_026761	LINC00467	-8145	+	0	1	0	0	0	0
chr19	48781272	48781272	*	0.000724873	32.5206	71.8392	39.3186	NM_019113	FGF21	25715	+	0	0	0	0	0	0
chr7	105830363	105830363	*	0.000725023	15.2928	65.777	50.4841	NM_020725	ATXN7L1	46223	-	0	0	1	0	0	0
chr11	61961357	61961357	*	0.000725573	23.3342	76.198	52.8639	NM_002032	FTH1	6304	-	0	0	1	0	0	0
chr1	6273808	6273808	*	0.000726337	19.5437	89.549	70.0053	NM_207370	GPR153	-12834	-	0	0	1	0	0	0
chr6	156963377	156963377	*	0.000727427	10.0273	73.3415	63.3142	NM_001363725	ARID1B	-73045	+	0	0	1	0	0	0
chr12	122866408	122866408	*	0.00072805	5.78675	86.8394	81.0527	NM_024667	VPS37B	29758	-	0	1	0	0	1	0
chr2	208163755	208163755	*	0.000728928	14.5033	82.5776	68.0743	NM_014617	CRYGA	-183	-	1	0	0	0	0	0
chr22	35618310	35618310	*	0.000729397	15.0913	71.7937	56.7024	NM_203378	MB	-803	-	1	0	1	0	0	0
chr11	115498780	115498780	*	0.000729686	18.2506	90.336	72.0854	NM_001301043	CADM1	5744	-	0	0	1	0	0	0
chr12	15547365	15547365	*	0.000730212	11.592	79.7161	68.1241	NM_030669	PTPRO	1023	+	0	0	1	0	0	0
chr4	3441930	3441930	*	0.000731498	15.9308	86.3358	70.405	NM_001297439	HGFAC	-3	+	1	0	0	0	0	0
chr2	235865240	235865240	*	0.000731624	-16.3362	41.9095	58.2457	NM_001485	GBX2	302770	-	0	0	1	1	0	1
chr3	131361601	131361601	*	0.000732161	10.5685	37.5839	27.0154	NR_002949	NUDT16P1	-244	+	1	0	1	0	1	0
chr11	290467	290467	*	0.000732407	-10.2663	80.1454	90.4117	NM_025092	PGGHG	1331	+	0	1	0	0	1	0
chr11	65262991	65262991	*	0.000732479	14.1387	26.4818	12.3431	NM_002689	POLA2	1141	+	0	0	1	0	1	0
chr7	10941195	10941195	*	0.000733523	8.37882	44.2946	35.9158	NM_002489	NDUFA4	-1010	-	1	0	0	0	1	0
chr1	19505680	19505680	*	0.000734072	21.402	48.0881	26.686	NM_001206541	CAPZB	-20040	-	0	0	0	0	0	0
chr3	5025571	5025571	*	0.000734837	9.74718	89.901	80.1538	NR_037903	BHLHE40-AS1	-45611	-	0	0	0	0	1	0
chr5	73508667	73508667	*	0.000734988	-7.05774	83.7031	90.7608	NM_001037637	BTF3	10244	+	0	0	0	0	0	0
chr3	171747120	171747120	*	0.000735295	-12.3604	63.5262	75.8865	NM_002662	PLD1	63375	-	0	0	1	0	0	0
chr9	128339862	128339862	*	0.00073552	14.912	78.759	63.847	NM_005094	SLC27A4	-698	+	1	0	0	0	1	0
chr9	122406190	122406190	*	0.000737212	-27.6401	49.5453	77.1854	NM_001271165	PTGS1	30870	+	0	0	0	0	0	0
chr12	51319436	51319436	*	0.000737728	-13.4775	34.4495	47.927	NM_016293	BIN2	4763	-	0	0	1	0	0	0
chr9	135968484	135968484	*	0.000738242	18.6517	71.1484	52.4967	NM_016172	UBAC1	-7105	-	0	0	0	0	0	0
chr22	46661566	46661566	*	0.000738267	30.2444	86.5583	56.3139	NM_015124	GRAMD4	41166	+	0	0	1	0	1	0
chr19	422543	422543	*	0.000738571	-22.2344	52.8683	75.1026	NM_001136263	C2CD4C	-13374	-	0	0	1	1	0	0
chr19	40798377	40798377	*	0.000739094	1.66874	2.71353	1.04479	NM_080732	EGLN2	-766	+	1	0	1	0	1	0
chr12	92078457	92078457	*	0.000741174	31.8516	59.6184	27.7668	NR_046159	LINC01619	63257	-	0	0	1	0	0	0
chr5	147491163	147491163	*	0.000742349	17.1318	64.8811	47.7493	NM_001197294	DPYSL3	18894	-	0	0	1	0	0	0
chr1	25872248	25872248	*	0.000742366	18.8174	75.2565	56.4392	NM_178422	PAQR7	-996	-	1	0	0	0	0	0
chr6	125360041	125360041	*	0.000742518	9.16331	78.0526	68.8893	NM_016063	HDDC2	-57906	-	0	0	0	0	0	0
chr1	10772641	10772641	*	0.000743462	15.2057	74.6739	59.4682	NM_017766	CASZ1	24036	-	0	0	1	0	0	0
chr17	27292920	27292920	*	0.000744089	7.45795	92.5678	85.1098	NR_039748	MIR4522	1077	-	1	0	0	0	1	0
chr1	26344119	26344119	*	0.000744628	15.1405	85.7563	70.6158	NM_001039775	CRYBG2	10012	-	0	1	0	0	1	0
chr10	3319184	3319184	*	0.000744685	-12.3471	66.3747	78.7218	NR_131187	LOC105376360	491	+	1	0	1	0	1	0
chr3	150760090	150760090	*	0.000746325	11.5227	61.8292	50.3065	NM_005067	SIAH2	3059	-	0	0	1	0	1	0
chr11	9568888	9568888	*	0.000746575	12.8823	29.6087	16.7264	NM_003390	WEE1	-4793	+	0	0	0	0	0	0
chr2	235865358	235865358	*	0.00074824	-15.5859	43.744	59.33	NM_001485	GBX2	302652	-	0	0	1	1	0	1
chr10	19489040	19489040	*	0.000749285	-17.3908	29.3795	46.7702	NR_120646	LOC101928834	239511	-	0	0	1	0	0	0
chr17	74440135	74440135	*	0.000749327	-23.1842	55.7904	78.9746	NM_018653	GPRC5C	6440	+	0	1	0	0	0	0
chr10	111079248	111079248	*	0.000749686	-18.586	37.4917	56.0777	NM_000681	ADRA2A	2218	+	0	1	0	1	0	0
chr1	31768811	31768811	*	0.000751134	22.5576	68.351	45.7934	NM_001294336	ADGRB2	-4749	-	0	0	0	0	0	0
chr6	37498026	37498026	*	0.000751905	9.34278	89.2527	79.9099	NM_138493	CCDC167	1899	-	0	0	1	0	1	0
chr7	90155476	90155476	*	0.000753651	8.3248	82.3385	74.0137	NM_012449	STEAP1	1103	+	0	0	1	0	1	0
chr4	169571645	169571645	*	0.000756383	20.5344	93.5087	72.9743	NM_012224	NEK1	40983	-	0	0	1	0	0	0
chr5	177305093	177305093	*	0.000756427	11.3557	83.6254	72.2697	NM_013237	PRELID1	1333	+	1	0	1	0	1	0
chr20	37383596	37383596	*	0.000756569	11.3936	89.5055	78.1119	NM_198291	SRC	37470	+	0	0	1	0	1	0
chr16	29184648	29184648	*	0.000757042	16.4698	62.8106	46.3408	NR_003369	RRN3P2	109808	+	0	0	0	0	1	0
chr18	24017607	24017607	*	0.000759916	-6.70207	67.5649	74.267	NR_110796	TTC39C-AS1	-2148	-	0	0	1	0	0	0
chr2	142874622	142874622	*	0.000760771	20.6717	46.6732	26.0015	NM_001199241	KYNU	-3004	+	0	0	0	0	0	0
chr17	8089155	8089155	*	0.000761047	7.54729	84.3035	76.7563	NR_036201	MIR4314	1101	+	1	0	0	0	0	0
chr11	70443835	70443835	*	0.000761122	-12.3022	53.8008	66.103	NM_138565	CTTN	45331	+	0	0	0	0	0	0
chr2	240565276	240565276	*	0.000761822	11.076	78.6658	67.5898	NM_018226	RNPEPL1	-3311	+	0	0	0	0	0	0
chr17	43661523	43661523	*	0.000762656	-12.9448	41.5387	54.4835	NM_013999	MEOX1	41	-	1	1	1	0	0	0
chr1	206638150	206638150	*	0.000763045	8.64403	86.0348	77.3908	NM_001004023	DYRK3	2616	+	0	0	1	0	0	0
chr16	31875602	31875602	*	0.000764236	14.9377	69.7698	54.8321	NM_001265588	ZNF267	1846	+	0	0	1	0	1	0
chr13	27254950	27254950	*	0.000764516	8.48231	81.9108	73.4285	NR_002574	SNORD102	-114	+	1	0	1	0	0	0
chr11	448828	448828	*	0.000764692	11.3843	77.1899	65.8056	NM_001329548	PTDSS2	562	+	1	0	1	0	1	0
chr15	40421347	40421347	*	0.00076496	10.1839	63.3069	53.123	NM_001354597	IVD	15552	+	0	0	1	0	0	0
chr2	240690625	240690625	*	0.000765246	15.4631	78.2474	62.7843	NM_198998	AQP12A	-1220	+	1	0	0	0	0	0
chr13	113407582	113407582	*	0.000765679	-18.2775	61.448	79.7255	NM_001304433	LOC101928841	6812	-	0	1	0	0	0	0
chr7	24281765	24281765	*	0.000765825	11.2267	83.0532	71.8265	NM_000905	NPY	-2423	+	0	0	0	0	0	0
chr10	73656118	73656118	*	0.000766313	-19.9664	49.5445	69.5108	NM_001114133	SYNPO2L	-14	-	1	0	0	0	0	0
chr6	14001724	14001724	*	0.000766351	21.1178	73.924	52.8062	NM_001165033	RNF182	76533	+	0	0	0	0	0	0
chr1	3135332	3135332	*	0.00076797	-18.8928	40.7185	59.6113	NR_036215	MIR4251	7359	+	0	0	1	0	0	0
chr2	95530849	95530849	*	0.000768343	9.56944	86.6521	77.0826	NM_001164464	TRIM43B	-46119	-	0	0	0	0	0	0
chr13	106562012	106562012	*	0.00076836	19.2384	40.1101	20.8717	NM_018011	ARGLU1	6155	-	0	0	1	0	0	0
chr6	42195695	42195695	*	0.000769886	14.4581	80.1217	65.6636	NM_002098	GUCA1B	-740	-	1	0	0	0	0	0
chr3	52276709	52276709	*	0.000771344	15.5531	28.8548	13.3017	NM_025222	WDR82	1935	-	0	0	1	0	1	0
chr15	60397160	60397160	*	0.00077213	12.9458	19.4405	6.49469	NM_001136015	ANXA2	827	-	0	0	1	0	1	0
chr8	143328809	143328809	*	0.000772886	-10.7688	66.1484	76.9171	NM_052963	TOP1MT	6083	-	0	0	1	0	0	0
chr15	75922285	75922285	*	0.000773386	23.1136	63.9605	40.8469	NM_147188	FBXO22	18428	+	0	0	1	0	0	0
chr17	4790850	4790850	*	0.000774516	7.58325	66.8291	59.2458	NM_001014985	GLTPD2	1893	+	0	0	0	0	1	0
chr12	54053936	54053936	*	0.000775328	-8.76521	7.11765	15.8829	NM_153633	HOXC4	61	+	1	1	0	0	1	0
chr21	41953028	41953028	*	0.000775329	10.9994	31.1761	20.1767	NM_015500	C2CD2	863	-	0	0	1	1	0	0
chr6	158631439	158631439	*	0.00077543	13.1652	83.751	70.5858	NM_001291602	DYNLT1	13348	-	0	0	1	0	0	0
chr17	49676852	49676852	*	0.000776465	6.46218	27.5137	21.0515	NM_003563	SPOP	1312	-	0	0	1	0	1	0
chr21	8213138	8213138	*	0.000776844	-13.1245	10.3059	23.4304	NR_146120	RNA5-8SN4	568	+	1	1	1	0	0	0
chr15	45035942	45035942	*	0.000777253	-13.4688	63.2323	76.7011	NR_034039	SORD	12840	+	0	0	1	0	0	0
chr2	62570753	62570753	*	0.000777922	10.0228	35.4331	25.4102	NM_198276	TMEM17	-64285	-	0	0	0	0	0	0
chr11	118146387	118146387	*	0.000778	20.3403	62.4536	42.1132	NM_001142349	SCN4B	-919	-	1	0	1	0	1	0
chr12	1811837	1811837	*	0.000779592	25.3534	63.2798	37.9264	NM_001163925	LRTM2	-8430	+	0	0	1	0	0	0
chr1	93693082	93693082	*	0.000779694	13.6955	69.4476	55.752	NM_003567	BCAR3	-11245	-	0	0	1	0	0	0
chr21	42525091	42525091	*	0.000779726	20.5417	42.4223	21.8806	NM_001320537	SLC37A1	11240	+	0	0	1	0	0	0
chr17	7910886	7910886	*	0.000779836	-10.7198	79.5027	90.2224	NR_003000	SCARNA21	4765	+	0	1	0	0	1	0
chr7	1461600	1461600	*	0.00078017	28.7111	78.1098	49.3987	NM_182924	MICALL2	-2128	-	0	0	0	0	1	0
chr12	130434396	130434396	*	0.000780369	6.36984	88.435	82.0652	NM_001190971	PIWIL1	96510	+	0	0	1	0	0	0
chr3	110727374	110727374	*	0.000781674	15.8011	54.5451	38.744	NR_045114	NECTIN3-AS1	342586	-	0	0	0	0	0	0
chr2	234269565	234269565	*	0.000781861	10.8356	78.2905	67.4549	NR_146988	LINC01891	185031	-	0	0	0	0	0	0
chr15	43588483	43588483	*	0.000784005	18.8219	80.6304	61.8085	NM_001354386	PPIP5K1	1461	-	0	0	1	0	1	0
chr9	134407387	134407387	*	0.000784089	-19.018	3.6336	22.6516	NM_001291921	RXRA	807	+	0	1	1	1	0	0
chr2	149037363	149037363	*	0.000784126	9.10533	83.9037	74.7984	NM_001317003	LYPD6B	-1104	+	1	0	0	0	1	0
chr3	142209947	142209947	*	0.000785181	11.7468	31.9031	20.1564	NR_033289	GK5	15661	-	0	0	1	0	0	0
chr13	70109023	70109023	*	0.000785445	5.5436	87.2477	81.7041	NM_001286725	KLHL1	-531	-	1	0	1	0	1	0
chr12	124554166	124554166	*	0.000785596	-15.6147	68.0392	83.6539	NM_006312	NCOR2	13299	-	0	0	1	0	1	0
chr8	96645980	96645980	*	0.000785635	20.3833	43.4282	23.0449	NM_016134	CPQ	755	+	0	0	1	0	1	0
chr12	123764296	123764296	*	0.000786044	18.7389	70.8529	52.114	NM_207437	DNAH10	1803	+	0	0	1	0	1	0
chr11	70443854	70443854	*	0.000786363	-12.3832	54.736	67.1191	NM_138565	CTTN	45350	+	0	0	0	0	0	0
chr7	44088620	44088620	*	0.000786366	29.5473	63.7708	34.2235	NR_156112	POLM	-6081	-	0	0	0	0	0	0
chr16	73202700	73202700	*	0.000787472	25.105	61.5622	36.4573	NM_207385	C16orf47	-58254	-	0	0	0	0	0	0
chr4	144642580	144642580	*	0.00078847	6.0765	91.4116	85.3351	NM_022475	HHIP	-3416	+	0	0	0	0	0	0
chr17	49836202	49836202	*	0.0007892	23.3717	53.9442	30.5724	NM_001242791	FLJ45513	-9708	+	0	0	0	0	0	0
chr6	160091163	160091163	*	0.000790574	17.2811	90.3642	73.083	NR_003288	LOC729603	-1919	+	0	0	1	1	0	0
chr15	51750925	51750925	*	0.000790703	12.9383	45.3191	32.3808	NM_001143917	LYSMD2	529	-	1	0	1	0	1	0
chr1	6273783	6273783	*	0.000791323	19.71	89.3836	69.6736	NM_207370	GPR153	-12809	-	0	0	1	0	0	0
chr12	4379842	4379842	*	0.000791361	-9.45255	47.4497	56.9023	NM_020638	FGF23	-115	-	1	0	0	0	0	0
chr13	51518881	51518881	*	0.000791684	-10.7213	62.9542	73.6755	NR_039852	MIR4703	-33708	+	0	0	0	0	0	0
chr1	100265761	100265761	*	0.000792451	4.15797	6.82168	2.66371	NM_003729	RTCA	-397	+	1	0	1	0	1	0
chr11	60844390	60844390	*	0.000793552	18.905	66.248	47.343	NM_024098	CCDC86	2436	+	0	0	1	0	0	0
chr8	29402176	29402176	*	0.000795738	16.5815	58.69	42.1085	NM_001394	DUSP4	-51427	-	0	0	0	0	0	0
chr12	12506338	12506338	*	0.000796183	20.6512	48.247	27.5959	NM_030640	DUSP16	56177	-	0	0	1	0	0	0
chr11	43546861	43546861	*	0.000796365	14.2965	57.9746	43.6781	NR_031577	MIR670	-12795	+	0	0	0	0	1	0
chr6	135274906	135274906	*	0.000796436	12.4532	34.655	22.2018	NR_030317	MIR548A2	35748	+	0	0	0	0	0	0
chr9	136689399	136689399	*	0.000797581	14.0206	86.6217	72.601	NM_001012727	AGPAT2	-1941	-	0	0	0	0	1	0
chr12	2014212	2014212	*	0.00079778	16.4028	35.4068	19.004	NM_001319292	DCP1B	-9678	-	0	0	0	0	0	0
chr1	25714146	25714146	*	0.000801068	-6.86506	70.6188	77.4838	NM_020451	SELENON	-86030	+	0	0	1	0	0	0
chr2	27280289	27280289	*	0.000801412	12.7755	29.7049	16.9294	NM_032546	TRIM54	-2140	+	0	0	1	0	0	0
chr10	511988	511988	*	0.000802499	-10.5107	66.6372	77.1479	NR_147612	LOC101930421	-116576	+	0	0	1	0	0	0
chr11	133061838	133061838	*	0.000803578	8.06678	81.954	73.8872	NM_001319105	OPCML	-118071	-	0	0	1	0	0	0
chr12	4379838	4379838	*	0.000803604	-9.12605	47.3619	56.4879	NM_020638	FGF23	-111	-	1	0	0	0	0	0
chr16	9061589	9061589	*	0.00080399	-10.7202	17.0068	27.7271	NM_014117	C16orf72	-30091	+	0	0	0	0	0	0
chr9	134407411	134407411	*	0.000804146	-18.4475	3.84348	22.291	NM_001291921	RXRA	831	+	0	1	1	1	0	0
chr1	6474874	6474874	*	0.000805603	9.81874	85.874	76.0553	NM_001039664	TNFRSF25	-8680	-	0	0	1	0	0	0
chr5	66141962	66141962	*	0.000806968	11.3013	88.0508	76.7495	NM_001323535	SREK1	-2256	+	0	0	0	0	0	0
chr5	73418513	73418513	*	0.000806978	-17.1991	46.4784	63.6775	NM_004472	FOXD1	30015	-	0	0	0	0	1	0
chr16	916402	916402	*	0.000807184	4.72992	89.33	84.6001	NR_110945	LMF1-AS1	-4631	+	0	0	1	0	1	0
chr20	50117213	50117213	*	0.000808083	23.9448	81.6508	57.706	NM_022442	UBE2V1	-1255	-	1	0	1	0	0	0
chr16	79603047	79603047	*	0.000808198	15.1789	65.0258	49.8469	NM_001031804	MAF	-2323	-	0	0	0	0	1	0
chr3	48657217	48657217	*	0.000808705	-16.4579	50.745	67.2029	NM_001407	CELSR3	5699	-	0	1	0	1	0	0
chr6	167296873	167296873	*	0.000809117	7.44358	81.8819	74.4383	NM_001143947	UNC93A	5560	+	0	0	1	0	1	0
chr11	5809484	5809484	*	0.000809215	-23.9427	25.6385	49.5811	NM_001005174	OR52N2	-10852	+	0	0	0	0	0	0
chr6	37498030	37498030	*	0.000809343	9.34421	89.2249	79.8807	NM_138493	CCDC167	1895	-	0	0	1	0	1	0
chr4	165002766	165002766	*	0.000809819	17.7695	83.4833	65.7139	NM_001012414	TRIM61	-25101	-	0	0	0	0	0	0
chr1	143764694	143764694	*	0.000809928	8.81396	70.6875	61.8736	NR_145442	FAM231D	-28906	+	0	0	0	0	0	0
chr1	226654791	226654791	*	0.000810224	-11.5083	59.4058	70.914	NR_103784	ITPKB-IT1	20278	-	0	0	1	0	0	0
chr2	110731841	110731841	*	0.000810517	8.17416	84.1009	75.9268	NM_001142807	ACOXL	-732	+	1	0	0	0	1	0
chr3	38951007	38951007	*	0.000810554	10.1579	92.5681	82.4102	NM_014139	SCN11A	-447	-	1	0	1	0	0	0
chr22	42620895	42620895	*	0.000810902	12.1394	78.8412	66.7018	NR_029422	RNU12	5652	+	0	0	1	0	0	0
chr18	49490825	49490825	*	0.000811351	12.6462	85.2036	72.5574	NR_002571	SNORD58A	523	-	0	1	0	0	1	0
chr8	66431398	66431398	*	0.000811444	19.1287	65.1092	45.9805	NM_144650	ADHFE1	-1085	+	1	0	0	0	1	0
chr22	50737087	50737087	*	0.000811592	7.36498	89.1955	81.8305	NR_134637	LOC105373100	1083	-	1	1	0	0	0	0
chr11	78958160	78958160	*	0.000811746	12.5979	81.175	68.5772	NM_024678	NARS2	-383297	-	0	0	1	0	0	0
chr17	77109751	77109751	*	0.00081221	17.4416	52.3759	34.9343	NR_106997	MIR6516	20336	+	0	0	1	0	0	0
chr19	2624624	2624624	*	0.000812616	12.1766	42.7455	30.569	NR_107004	MIR7850	-6091	+	0	0	1	0	1	0
chr11	61066195	61066195	*	0.000812935	-15.0799	63.0273	78.1073	NM_001346456	CD5	-27768	+	0	0	0	0	0	0
chr2	209496027	209496027	*	0.000813264	24.6154	50.3993	25.7839	NM_001363910	MAP2	71982	+	0	0	1	0	0	0
chr14	85934790	85934790	*	0.000813437	-16.0215	32.1626	48.1841	NR_110155	LINC02328	114	+	1	1	0	0	0	0
chr15	70762405	70762405	*	0.000813639	12.1541	27.7693	15.6152	NM_018003	UACA	1189	-	0	0	1	0	1	0
chr7	6271153	6271153	*	0.000813867	-11.3179	12.3613	23.6792	NM_004227	CYTH3	1459	-	0	0	1	0	1	0
chr1	111429003	111429003	*	0.000815106	-22.8512	26.7319	49.5831	NM_002557	OVGP1	-1227	-	1	0	0	0	0	0
chr11	62911752	62911752	*	0.000815159	-24.8651	42.5998	67.4649	NM_000738	CHRM1	9789	-	0	0	1	0	0	0
chr19	45815326	45815326	*	0.000816194	-12.4357	11.0943	23.53	NM_030785	RSPH6A	22	-	1	1	0	1	0	0
chr9	13705643	13705643	*	0.000818325	11.544	42.706	31.1621	NR_038194	LINC00583	-222328	+	0	0	0	0	0	0
chr11	4544260	4544260	*	0.000818755	19.0354	58.7436	39.7082	NM_001004137	OR52M1	-931	+	1	0	0	0	0	0
chr6	10407272	10407272	*	0.000818959	9.17099	25.6157	16.4447	NR_145448	TFAP2A-AS2	2772	+	0	1	1	0	0	0
chr5	191735	191735	*	0.000819	-11.4395	5.48963	16.9291	NM_001080478	LRRC14B	226	+	1	1	0	1	0	0
chr3	193911857	193911857	*	0.00081951	-6.81833	67.104	73.9223	NR_146718	LINC02038	-67849	-	0	0	0	0	0	0
chr14	73275346	73275346	*	0.000819673	7.37283	83.5932	76.2204	NR_135248	LOC101928123	-29346	-	0	1	0	0	0	0
chr7	4792728	4792728	*	0.000819835	-20.2311	13.4221	33.6532	NR_039800	MIR4656	-4090	-	0	1	0	1	0	0
chr5	73508664	73508664	*	0.000820483	-7.1169	83.5892	90.7061	NM_001037637	BTF3	10241	+	0	0	0	0	0	0
chr11	78903495	78903495	*	0.000821937	-18.3088	49.6579	67.9668	NM_024678	NARS2	-328632	-	0	1	0	1	0	0
chr2	166610569	166610569	*	0.000822041	-22.0052	20.4817	42.4869	NM_002976	SCN7A	-123599	-	0	0	0	0	0	0
chr7	16851509	16851509	*	0.000822363	-15.2078	62.1434	77.3512	NM_176813	AGR3	30481	-	0	0	0	0	1	0
chr8	127458618	127458618	*	0.000822636	-16.4191	46.5837	63.0028	NR_117100	CASC8	23522	-	0	0	1	0	0	0
chr21	14064295	14064295	*	0.000823091	-15.2825	78.8211	94.1036	NR_027270	ANKRD20A11P	-83852	-	0	0	0	1	0	0
chr10	61664831	61664831	*	0.00082346	7.15773	90.6627	83.5049	NM_173554	CABCOCO1	1872	+	0	0	1	0	1	0
chr12	123762687	123762687	*	0.000824015	7.97595	13.9953	6.01931	NM_207437	DNAH10	194	+	1	0	1	1	0	0
chr8	105317398	105317398	*	0.000826536	13.9074	82.0148	68.1074	NM_001362836	ZFPM2	-1521	+	0	0	0	0	1	0
chr16	1823951	1823951	*	0.000826927	14.5402	63.9528	49.4126	NM_001363914	HAGH	3244	-	0	0	1	0	0	0
chr9	129890435	129890435	*	0.000827361	-13.3468	26.2283	39.5751	NR_106914	MIR6855	20832	+	0	1	0	1	0	0
chr10	13441437	13441437	*	0.000827689	6.6738	80.6125	73.9387	NM_152751	BEND7	61540	-	0	1	1	0	0	0
chr2	173909667	173909667	*	0.000827956	9.50595	85.3708	75.8649	NM_001017371	SP3	54553	-	0	1	0	0	0	0
chr17	16904855	16904855	*	0.000828191	18.8307	70.2264	51.3957	NR_147084	TBC1D27P	28322	-	0	0	0	0	0	0
chr16	66988525	66988525	*	0.000828856	17.0368	65.0064	47.9696	NM_173815	CES4A	-64	+	1	0	0	0	0	0
chr10	68526596	68526596	*	0.000829212	24.6618	65.105	40.4432	NM_152707	SLC25A16	928	-	0	0	1	0	1	0
chr10	33032791	33032791	*	0.000829596	16.848	51.2894	34.4414	NM_002211	ITGB1	-74427	-	0	0	0	0	0	0
chr7	112391137	112391137	*	0.000830115	8.38082	23.3706	14.9897	NM_001197080	IFRD1	-32007	+	0	0	0	0	1	0
chr8	93837679	93837679	*	0.000830221	15.5404	69.2295	53.6891	NR_039602	MIR378D2	78441	-	0	0	0	0	0	0
chr1	3417479	3417479	*	0.000830851	12.7651	90.3664	77.6013	NM_014448	ARHGEF16	-37104	+	0	0	1	0	1	0
chr22	45004839	45004839	*	0.0008317	9.64509	83.1902	73.5451	NR_147506	LOC101927551	-1221	-	1	0	1	0	0	0
chr10	62801118	62801118	*	0.000831763	13.0756	79.6298	66.5542	NM_032804	ADO	-3638	+	0	0	0	0	0	0
chr22	31402192	31402192	*	0.000831891	5.38988	87.166	81.7761	NM_004147	DRG1	2641	+	0	0	1	0	0	0
chr19	43352922	43352922	*	0.000832529	-11.2393	68.9151	80.1545	NM_020406	CD177	-737	+	1	0	0	0	0	0
chr7	157579289	157579289	*	0.000832601	10.2112	85.9452	75.734	NR_029689	MIR153-2	-4868	-	0	0	1	0	0	0
chr12	130434410	130434410	*	0.000835632	6.46966	88.9265	82.4568	NM_001190971	PIWIL1	96524	+	0	0	1	0	0	0
chr7	49771768	49771768	*	0.000836276	9.65163	84.3183	74.6667	NM_198570	VWC2	-1893	+	0	0	0	0	1	0
chr7	4111122	4111122	*	0.000836311	20.5569	78.1261	57.5692	NM_001079653	SDK1	-18563	+	0	0	1	0	0	0
chr16	51136465	51136465	*	0.000836426	7.44411	88.7448	81.3007	NM_001127892	SALL1	14133	-	0	1	1	0	1	0
chr7	128310671	128310671	*	0.000837036	21.9613	64.4236	42.4623	NR_046216	MGC27345	-2909	-	0	1	0	0	0	0
chr18	79370375	79370375	*	0.000837067	6.54822	90.5161	83.9679	NM_172390	NFATC1	-25397	+	0	0	1	0	0	0
chr11	67882352	67882352	*	0.000837074	20.3372	68.938	48.6008	NR_024249	FAM86C2P	-77017	-	0	0	0	0	0	0
chr3	12795518	12795518	*	0.000837499	9.87642	85.9513	76.0748	NM_012298	CAND2	-1154	+	1	0	0	0	1	0
chr4	186644235	186644235	*	0.000837909	21.4528	52.5041	31.0513	NM_005245	FAT1	79599	-	0	0	1	0	0	0
chr14	99685211	99685211	*	0.000838413	-8.51365	50.1148	58.6285	NM_006668	CYP46A1	795	+	0	0	1	0	1	0
chr7	157079358	157079358	*	0.000838541	4.60456	88.3562	83.7517	NM_014671	UBE3C	-59603	+	0	0	0	0	1	0
chr2	17757535	17757535	*	0.000838841	21.1987	59.5851	38.3864	NM_001130009	GEN1	3377	+	0	0	1	0	0	0
chr16	68314851	68314851	*	0.000838845	12.1048	78.986	66.8812	NM_001290018	PRMT7	3739	+	0	0	1	0	0	0
chr5	73215665	73215665	*	0.000838954	-7.81109	6.18019	13.9913	NR_134291	LOC340090	-13705	-	0	0	0	0	1	0
chr11	26331547	26331547	*	0.000840343	11.5825	70.6605	59.0779	NM_031418	ANO3	-584	+	1	0	1	0	1	0
chr1	109307505	109307505	*	0.000841541	20.6803	65.0032	44.3229	NM_001010985	MYBPHL	-465	-	1	0	0	0	0	0
chr6	160113805	160113805	*	0.000841738	5.44393	92.3142	86.8703	NM_153187	SLC22A1	-8026	+	0	0	0	0	0	0
chr19	15673038	15673038	*	0.000844306	21.1593	38.3561	17.1967	NM_023944	CYP4F12	22	+	1	1	0	0	0	0
chr3	23882020	23882020	*	0.000844625	-18.0322	39.9761	58.0083	NM_001253384	RPL15	-34525	+	0	0	1	0	0	0
chr7	1556093	1556093	*	0.000844676	25.0142	65.4627	40.4486	NM_001097620	TMEM184A	338	-	1	0	1	0	0	0
chr4	155212560	155212560	*	0.000844732	-9.7057	81.5671	91.2728	NM_000910	NPY2R	3933	+	0	0	1	0	0	0
chr3	149133720	149133720	*	0.000845175	13.1396	88.5702	75.4305	NM_032383	HPS3	4138	+	0	0	1	0	0	0
chr11	61965187	61965187	*	0.000845607	22.1148	56.5987	34.4839	NM_002032	FTH1	2474	-	0	0	1	0	1	0
chr21	8213169	8213169	*	0.000845843	-13.042	10.2834	23.3253	NR_146120	RNA5-8SN4	599	+	1	1	1	0	0	0
chr11	46361501	46361501	*	0.000847198	-18.821	7.72677	26.5478	NM_001105540	DGKZ	-94	+	1	0	1	0	0	0
chr16	86855055	86855055	*	0.000847203	19.932	47.5676	27.6357	NR_135182	LINC02188	132966	+	0	0	0	0	0	0
chr14	51356351	51356351	*	0.000847502	10.6324	81.4616	70.8292	NR_038358	LINC00640	22960	+	0	0	1	0	0	0
chr18	62525698	62525698	*	0.000849237	15.5978	66.201	50.6032	NR_126534	ZCCHC2	2275	+	0	0	1	0	1	0
chr16	86946485	86946485	*	0.000850236	16.8067	59.3598	42.5532	NR_126008	LINC02181	-111299	+	0	0	0	0	0	0
chr1	28209247	28209247	*	0.000850608	19.6828	59.3838	39.701	NM_001164722	PTAFR	-15312	-	0	0	1	0	0	0
chr16	87703202	87703202	*	0.00085167	-15.166	48.701	63.867	NM_001351938	KLHDC4	62791	-	0	0	0	1	0	0
chr20	44208165	44208165	*	0.000852212	15.8206	53.6666	37.846	NM_016470	OSER1	2742	-	0	0	1	0	0	0
chr11	27319220	27319220	*	0.000852899	20.2629	64.2947	44.0318	NM_030771	CCDC34	44029	-	0	0	0	0	0	0
chr1	16624422	16624422	*	0.000853342	13.6615	82.4347	68.7732	NR_026752	CROCCP2	6485	-	0	0	1	0	0	0
chr4	1798556	1798556	*	0.00085345	18.0806	76.1527	58.0722	NM_001354809	FGFR3	5246	+	0	0	1	1	0	0
chr16	30787884	30787884	*	0.000855095	17.2523	46.4355	29.1831	NM_001080417	ZNF629	-666	-	1	0	0	0	1	0
chr11	61965499	61965499	*	0.000855835	26.0493	42.3793	16.33	NM_002032	FTH1	2162	-	0	1	0	0	1	0
chr1	54403699	54403699	*	0.000856318	-10.7872	34.744	45.5312	NM_018070	SSBP3	2697	-	0	0	1	0	1	0
chr21	43361940	43361940	*	0.000857759	-18.3977	20.6826	39.0802	NR_131902	LINC01679	410	-	1	1	0	0	1	0
chr8	79737624	79737624	*	0.000860157	-17.955	50.4808	68.4358	NM_001282851	HEY1	28852	-	0	0	0	0	0	0
chr10	102814640	102814640	*	0.000862042	26.3137	57.2253	30.9116	NM_000102	CYP17A1	22894	-	0	1	0	0	0	0
chr1	25872231	25872231	*	0.000862424	18.8253	75.1274	56.3021	NM_178422	PAQR7	-979	-	1	0	0	0	0	0
chr16	50313939	50313939	*	0.000863529	-11.8267	68.2509	80.0776	NR_106829	MIR6771	21325	+	0	0	1	0	0	0
chr11	105023490	105023490	*	0.000863749	18.0849	59.3674	41.2826	NM_001136110	CASP5	-323	-	1	0	0	0	0	0
chr10	131346711	131346711	*	0.000864212	-10.8265	48.4149	59.2414	NM_174937	TCERG1L	-34991	-	0	0	0	0	0	0
chr10	61761104	61761104	*	0.000864328	18.4519	51.0169	32.565	NM_173554	CABCOCO1	98145	+	0	0	1	0	0	0
chr12	53982779	53982779	*	0.000866788	-21.6917	20.537	42.2288	NM_017409	HOXC10	-2383	+	0	0	0	0	0	0
chr16	575891	575891	*	0.000866817	10.5283	93.4989	82.9707	NM_004204	PIGQ	5925	+	0	1	0	0	0	0
chr12	132397496	132397496	*	0.000868512	19.9738	49.0583	29.0845	NR_120467	LOC101928416	67648	+	0	0	0	0	1	0
chr5	157686441	157686441	*	0.000868516	13.4539	89.146	75.6921	NM_001145132	C5orf52	14890	+	0	0	0	0	0	0
chr16	24737019	24737019	*	0.00086892	19.9331	65.9044	45.9713	NM_001330520	TNRC6A	7350	+	0	0	1	0	0	0
chr7	85160519	85160519	*	0.000869538	14.4946	77.0313	62.5367	NM_152754	SEMA3D	-38589	-	0	0	0	0	0	0
chr1	1164129	1164129	*	0.00087041	19.4664	79.3822	59.9157	NR_029639	MIR200B	-2975	+	0	0	0	1	0	0
chr1	247516882	247516882	*	0.000870984	8.5102	76.7289	68.2187	NM_001281837	GCSAML	-1570	+	0	0	1	0	1	0
chr2	127411412	127411412	*	0.000871833	14.114	32.448	18.3339	NM_000312	PROC	-7008	+	0	0	0	0	0	0
chr12	53983604	53983604	*	0.00087379	-21.4191	9.33637	30.7555	NM_017409	HOXC10	-1558	+	0	0	0	0	1	0
chr2	98446503	98446503	*	0.000874157	-15.9699	51.1434	67.1133	NM_001351427	INPP4A	495	+	1	0	1	0	1	0
chr19	617385	617385	*	0.000874356	12.3583	88.7546	76.3963	NM_005035	POLRMT	16184	-	0	0	1	1	0	0
chr22	50012831	50012831	*	0.000874711	17.8594	49.6136	31.7542	NM_001001694	IL17REL	-206	-	1	0	0	0	1	0
chr16	88234206	88234206	*	0.00087504	11.4766	69.3603	57.8837	NR_110944	LINC02182	39927	+	0	0	0	0	1	0
chr12	114667141	114667141	*	0.000875084	-21.8938	36.7898	58.6836	NM_016569	TBX3	17024	-	0	0	0	1	0	0
chr5	159913483	159913483	*	0.000876312	14.5994	59.9018	45.3024	NM_000679	ADRA1B	-3250	+	0	0	0	0	0	0
chr11	113974766	113974766	*	0.000880455	21.1588	50.9714	29.8126	NM_213621	HTR3A	-309	+	1	0	0	0	0	0
chr1	226111046	226111046	*	0.000880835	4.38899	5.75908	1.37009	NR_146920	LINC01703	27473	+	0	0	0	0	1	0
chr7	22855337	22855337	*	0.000881063	7.88637	62.1416	54.2552	NR_146320	SNHG26	1099	+	1	0	1	0	1	0
chr10	33032823	33032823	*	0.000881099	16.3592	51.0534	34.6941	NM_002211	ITGB1	-74459	-	0	0	0	0	0	0
chr21	8213289	8213289	*	0.00088442	-10.8762	11.3651	22.2413	NR_003287	RNA28SN5	-599	+	1	1	1	0	0	0
chr7	47744006	47744006	*	0.000884433	-8.19206	15.6146	23.8067	NR_038407	LINC00525	-17470	+	0	0	0	0	0	0
chr3	71771776	71771776	*	0.000885848	12.3833	54.3946	42.0113	NM_021935	PROK2	13431	-	0	1	0	0	0	0
chr11	4680595	4680595	*	0.00088639	13.7472	35.5122	21.7649	NM_030774	OR51E2	17252	-	0	1	0	0	0	0
chr4	41216993	41216993	*	0.000886394	7.74043	12.3972	4.6568	NM_004307	APBB2	-2376	-	0	0	0	0	1	0
chr4	77156206	77156206	*	0.000886858	17.6389	51.2883	33.6494	NM_004354	CCNG2	-998	+	1	0	0	0	1	0
chr16	49698768	49698768	*	0.000887456	-13.0343	60.9719	74.0062	NM_001330533	ZNF423	-34538	-	0	0	1	1	0	0
chr8	18666413	18666413	*	0.000888257	21.6612	81.2747	59.6135	NM_206909	PSD3	142483	-	0	0	1	0	0	0
chr11	8264301	8264301	*	0.00089069	7.42962	19.8425	12.4129	NR_073006	LMO1	-424	-	1	0	1	0	1	0
chr3	175338863	175338863	*	0.000890808	23.3208	63.6844	40.3637	NR_039952	MIR4789	-30677	+	0	0	1	0	0	0
chr10	88881680	88881680	*	0.000891058	15.2117	45.2103	29.9987	NM_020799	STAMBPL1	1495	+	0	0	1	0	1	0
chr4	189317890	189317890	*	0.000891224	8.35748	84.1734	75.8159	NR_121679	LINC01262	-341716	+	0	0	0	0	0	0
chr15	41501455	41501455	*	0.000891405	-20.7158	6.43046	27.1463	NM_002220	ITPKA	7599	+	0	0	1	1	0	0
chr13	106561926	106561926	*	0.000891508	18.8825	40.9125	22.03	NM_018011	ARGLU1	6241	-	0	0	1	0	0	0
chr13	111411674	111411674	*	0.000892855	-17.8326	41.9047	59.7373	NM_152324	TEX29	91032	+	0	0	0	1	0	0
chr1	30346534	30346534	*	0.000894244	20.2644	74.1472	53.8828	NR_110790	LINC01648	-308923	-	0	0	0	0	0	0
chr11	114799934	114799934	*	0.000895402	-9.16499	16.312	25.4769	NM_182495	NXPE2	121458	+	0	0	0	0	0	0
chr6	130956305	130956305	*	0.000895446	13.2618	91.8256	78.5638	NM_001350306	EPB41L2	14179	-	0	1	1	0	0	0
chr18	2917504	2917504	*	0.000896379	15.2571	49.8678	34.6107	NR_026659	LOC727896	29120	-	0	1	0	0	0	0
chr6	22838543	22838543	*	0.000896825	8.71695	88.2284	79.5114	NR_134613	LOC105374972	-120620	-	0	0	0	0	0	0
chr11	65263000	65263000	*	0.000897736	14.0704	26.7097	12.6393	NM_002689	POLA2	1150	+	0	0	1	0	1	0
chr7	4111127	4111127	*	0.000897853	20.4847	78.0107	57.526	NM_001079653	SDK1	-18558	+	0	0	1	0	0	0
chr7	150990957	150990957	*	0.000898266	9.36489	86.53	77.1652	NM_000603	NOS3	-99	+	1	0	0	0	0	0
chr9	112945853	112945853	*	0.000898623	11.1101	26.6849	15.5748	NM_033051	SLC46A2	-54941	-	0	0	0	1	0	0
chr3	156691499	156691499	*	0.000899566	19.2807	59.9122	40.6314	NM_001184718	TIPARP	14837	+	0	0	1	0	0	0
chr22	50241180	50241180	*	0.000899794	11.7359	43.8932	32.1572	NM_020461	TUBGCP6	3792	-	0	0	1	0	0	0
chr6	110356838	110356838	*	0.000899911	-13.1165	66.5377	79.6542	NM_001354594	METTL24	1435	-	0	0	1	0	1	0
chr19	42937191	42937191	*	0.000899925	6.83838	70.9154	64.077	NM_001206650	PSG7	-14	-	1	0	0	0	0	0
chr4	1026225	1026225	*	0.000900069	15.3651	83.6135	68.2484	NM_021923	FGFRL1	13763	+	0	1	0	0	1	0
chr16	17472202	17472202	*	0.000900201	19.2742	81.8314	62.5572	NM_022166	XYLT1	-1322	-	1	0	0	0	1	0
chr3	136955941	136955941	*	0.000900886	19.9977	62.1299	42.1322	NM_144717	IL20RB	-1924	+	0	0	0	0	0	0
chr7	100180730	100180730	*	0.000901364	-13.609	33.5792	47.1883	NM_012447	STAG3	2989	+	0	0	1	0	0	0
chr5	63903792	63903792	*	0.000901967	8.36599	75.4255	67.0595	NM_000524	HTR1A	58501	-	0	0	0	0	0	0
chr16	85969353	85969353	*	0.000902503	8.23437	18.5522	10.3178	NR_106832	MIR6774	51008	+	0	0	0	0	0	0
chr10	25783476	25783476	*	0.000906293	17.4373	84.6479	67.2105	NR_108069	LINC00836	131766	+	0	0	0	0	0	0
chr5	175660723	175660723	*	0.00090646	7.21964	89.6063	82.3867	NM_001131055	HRH2	2688	+	0	0	1	0	1	0
chr18	59969794	59969794	*	0.000906507	-18.1831	37.4396	55.6226	NM_021127	PMAIP1	69836	+	0	0	0	1	0	0
chr12	6463377	6463377	*	0.000906663	-22.4509	50.8041	73.2549	NM_016830	VAMP1	7523	-	0	1	1	0	0	0
chr3	191330964	191330964	*	0.000906797	15.6865	67.4729	51.7864	NM_198152	UTS2B	-429	-	1	0	1	0	1	0
chr17	7579668	7579668	*	0.000907147	10.1385	12.8161	2.67762	NM_001040059	CD68	182	+	1	1	0	0	0	0
chr11	65428581	65428581	*	0.000908042	13.7692	54.6793	40.9101	NR_131012	NEAT1	5785	+	0	1	0	0	0	0
chr16	1503175	1503175	*	0.000908226	7.48496	96.2944	88.8094	NM_001351846	TELO2	9826	+	0	0	1	0	1	0
chr12	64389082	64389082	*	0.000908665	7.32119	84.7178	77.3966	NM_001170633	C12orf56	1484	-	0	0	1	0	1	0
chr1	6273752	6273752	*	0.00090892	19.9239	89.0751	69.1512	NM_207370	GPR153	-12778	-	0	0	1	0	0	0
chr8	128973351	128973351	*	0.000909603	13.1796	53.647	40.4674	NR_145483	LINC00976	-7351	-	0	0	0	0	0	0
chr12	25841180	25841180	*	0.000910572	16.9333	80.8256	63.8923	NR_036188	MIR4302	32900	-	0	0	0	0	0	0
chr10	5809540	5809540	*	0.00091075	23.2582	54.3709	31.1127	NM_001494	GDI2	4010	-	0	0	1	0	0	0
chr8	79766709	79766709	*	0.000911313	-13.3905	29.3733	42.7638	NM_001282851	HEY1	-235	-	1	1	0	0	1	0
chr7	157426005	157426005	*	0.000911699	3.88574	88.1809	84.2952	NR_110157	LOC101927914	-40226	+	0	0	0	0	1	0
chr1	17372527	17372527	*	0.000913548	16.5033	83.8858	67.3824	NM_207421	PADI6	333	+	1	0	1	0	0	0
chr6	43715102	43715102	*	0.000914825	14.646	39.5369	24.8909	NM_001193343	MRPS18A	-27291	-	0	0	0	0	0	0
chr20	30905399	30905399	*	0.000915701	-15.8437	69.1399	84.9836	NM_001037730	DEFB115	-352265	+	0	0	0	0	0	0
chr2	200964946	200964946	*	0.000915918	19.7462	72.6975	52.9513	NM_006190	ORC2	-1246	-	1	0	0	0	1	0
chr20	13780934	13780934	*	0.000915985	3.86825	89.9643	86.096	NM_016649	ESF1	3953	-	0	0	1	0	0	0
chr19	11797875	11797875	*	0.00091605	12.3425	26.8929	14.5504	NM_152356	ZNF491	-701	+	1	0	0	0	1	0
chr17	78341556	78341556	*	0.000917382	10.3261	62.5553	52.2293	NM_003955	SOCS3	18524	-	0	0	0	0	1	0
chr15	64246984	64246984	*	0.000918218	17.3358	72.0937	54.7579	NM_000942	PPIB	-83830	-	0	0	1	0	0	0
chr4	84242409	84242409	*	0.000920138	8.76705	85.3752	76.6081	NR_125909	LOC101928978	56761	-	0	0	1	0	0	0
chr13	25477538	25477538	*	0.00092029	7.50125	86.1916	78.6904	NM_001313741	ATP8A2	8766	+	0	0	1	0	0	0
chr15	84982968	84982968	*	0.000921711	17.1996	41.9374	24.7378	NM_173454	PDE8A	996	+	0	0	1	0	1	0
chr2	38958641	38958641	*	0.000922691	7.06328	95.0804	88.0171	NR_028386	LOC375196	1704	-	0	0	1	0	1	0
chr9	127395865	127395865	*	0.000922736	22.6401	74.8874	52.2473	NR_073416	SLC2A8	-1273	+	1	0	0	0	1	0
chr1	207673484	207673484	*	0.000923086	14.791	75.6907	60.8997	NM_175710	CR1L	28373	+	0	0	1	0	0	0
chr22	31402166	31402166	*	0.000925289	5.9673	85.6832	79.7159	NM_004147	DRG1	2615	+	0	0	1	0	0	0
chr11	120329690	120329690	*	0.000925603	13.5391	88.9125	75.3734	NM_001198670	TMEM136	4563	+	0	0	1	0	0	0
chr1	16643089	16643089	*	0.000926421	5.08924	91.7983	86.709	NR_027504	MST1P2	-2485	+	0	0	0	0	1	0
chr14	85934781	85934781	*	0.000926508	-15.7818	32.4014	48.1831	NR_110155	LINC02328	105	+	1	1	0	0	0	0
chr1	92960246	92960246	*	0.000926861	13.4889	69.8198	56.3309	NM_001252270	FAM69A	1277	-	0	0	1	0	1	0
chr2	235865333	235865333	*	0.00092846	-15.913	43.0679	58.981	NM_001485	GBX2	302677	-	0	0	1	1	0	1
chr1	203304021	203304021	*	0.000928647	11.595	85.4003	73.8053	NR_034151	LINC01136	1305	-	0	0	1	0	1	0
chr10	14605375	14605375	*	0.000928809	15.3404	51.1479	35.8075	NM_001282696	FAM107B	-958	-	1	0	1	0	1	0
chr16	74422348	74422348	*	0.000929288	8.96186	86.9984	78.0366	NM_001011880	CLEC18B	-879	-	1	0	0	0	0	0
chr3	149749786	149749786	*	0.000929664	6.34563	87.0758	80.7302	NM_016094	COMMD2	2714	-	0	0	1	0	0	0
chr6	144583425	144583425	*	0.000931019	-12.7949	10.8687	23.6635	NR_132778	SNORA98	177772	+	0	0	1	0	0	0
chr16	89562446	89562446	*	0.000931825	15.1132	69.0898	53.9765	NR_002450	SNORD68	1018	+	0	0	1	0	1	0
chr16	89320489	89320489	*	0.000933942	12.8718	29.3307	16.4589	NM_001242885	LOC100287036	-644	+	1	0	1	0	0	0
chr7	37988989	37988989	*	0.00093683	18.6839	77.0053	58.3213	NM_001242948	EPDR1	67672	+	0	0	0	0	0	0
chr11	13492717	13492717	*	0.00093699	-16.3136	41.5837	57.8974	NM_000315	PTH	3304	-	0	0	1	0	0	0
chr5	180800300	180800300	*	0.000937202	15.2412	74.617	59.3758	NM_002406	MGAT1	2749	-	0	0	1	0	0	0
chr10	33264450	33264450	*	0.000937695	20.1147	71.9392	51.8245	NM_001330068	NRP1	70456	-	0	0	1	0	0	0
chr1	244454454	244454454	*	0.000938051	8.92489	87.0273	78.1024	NM_001126	ADSS	-2321	-	0	0	0	0	0	0
chr9	122406154	122406154	*	0.000938708	-27.5699	52.5967	80.1666	NM_001271165	PTGS1	30834	+	0	0	0	0	0	0
chr3	63871084	63871084	*	0.000939221	9.33678	66.3975	57.0607	NM_000333	ATXN7	6529	+	0	0	1	0	0	0
chr3	137776069	137776069	*	0.000939582	9.08088	67.8013	58.7204	NR_109987	LINC01210	4160	+	0	0	1	0	0	0
chr18	58192542	58192542	*	0.000940459	10.4462	84.0473	73.6011	NM_001144970	NEDD4L	-2848	+	0	0	1	0	0	0
chr11	24827624	24827624	*	0.00094112	29.775	52.4224	22.6475	NM_001009909	LUZP2	330656	+	0	0	1	0	0	0
chr10	60963833	60963833	*	0.000942191	16.5167	53.6633	37.1465	NM_001350911	RHOBTB1	-19072	-	0	0	1	0	0	0
chr4	110477048	110477048	*	0.000942732	12.7997	86.9265	74.1268	NM_001977	ENPEP	977	+	0	1	0	0	1	0
chr19	47739865	47739865	*	0.000942996	10.3997	91.184	80.7843	NM_015710	NOP53	-5671	+	0	0	1	0	1	0
chr10	97889023	97889023	*	0.000943819	19.42	45.5797	26.1597	NM_001010917	GOLGA7B	38787	+	0	0	1	0	0	0
chr7	5142368	5142368	*	0.000944179	14.6692	82.4388	67.7696	NR_034163	ZNF890P	2179	-	0	0	1	0	1	0
chr2	60316668	60316668	*	0.000944905	22.3418	58.4791	36.1373	NR_132991	MIR4432HG	66369	-	0	0	0	0	0	0
chr12	132836374	132836374	*	0.000945052	-16.7675	64.486	81.2536	NM_001172557	GOLGA3	-7535	-	0	0	0	1	0	0
chr12	121452328	121452328	*	0.000946591	24.8096	59.2872	34.4776	NR_106957	MIR7107	-7977	-	0	0	1	0	1	0
chr1	6282100	6282100	*	0.000946823	25.3876	86.8532	61.4656	NM_207370	GPR153	-21126	-	0	0	1	0	1	0
chr5	25830029	25830029	*	0.00094825	14.3906	72.751	58.3604	NR_136209	LINC02211	639078	+	0	0	0	0	0	0
chr1	10827826	10827826	*	0.000948863	17.9999	70.0687	52.0688	NM_001079843	CASZ1	-31151	-	0	0	0	0	0	0
chr5	160193255	160193255	*	0.000949515	-10.2743	64.5683	74.8427	NM_001040442	FABP6	-5786	+	0	0	1	0	0	0
chr10	89352296	89352296	*	0.000950053	25.6729	67.3011	41.6281	NM_001031683	IFIT3	19819	+	0	0	0	0	0	0
chr2	219685478	219685478	*	0.000950265	18.9658	34.2574	15.2916	NM_201574	SLC4A3	57910	+	0	0	0	0	0	0
chr15	79285094	79285094	*	0.000951201	6.85984	82.8832	76.0234	NR_038997	ANKRD34C-AS1	-1150	-	1	0	1	0	1	0
chr12	106978528	106978528	*	0.000952009	18.0009	67.2416	49.2406	NM_025198	MTERF2	8639	-	0	1	0	0	0	0
chr6	137540811	137540811	*	0.000952514	13.2698	63.4952	50.2255	NM_175747	OLIG3	-46418	-	0	0	0	0	0	0
chr11	65428654	65428654	*	0.000954728	13.2853	54.7535	41.4683	NR_131012	NEAT1	5858	+	0	1	0	0	0	0
chr21	8213213	8213213	*	0.00095593	-12.4146	10.3623	22.7769	NR_146120	RNA5-8SN4	643	+	1	1	1	0	0	0
chr12	132836300	132836300	*	0.000957422	-18.5086	66.4867	84.9953	NM_001172557	GOLGA3	-7461	-	0	0	0	1	0	0
chr12	54352254	54352254	*	0.000957591	-14.4673	9.51397	23.9813	NR_120487	LOC102724050	-1437	+	1	0	0	0	0	0
chr16	48235644	48235644	*	0.00095952	18.4673	59.3127	40.8454	NM_145186	ABCC11	-468	-	1	0	0	0	0	0
chr14	76953412	76953412	*	0.000959557	19.4091	76.8131	57.404	NR_133913	LINC01629	-6226	+	0	0	0	0	0	0
chr20	37525241	37525241	*	0.000959886	11.1394	82.9206	71.7812	NM_001167823	BLCAP	-691	-	1	0	1	0	0	0
chr12	89355376	89355376	*	0.000959967	12.2047	70.5275	58.3228	NM_001946	DUSP6	-2518	-	0	0	0	0	1	0
chr1	211135354	211135354	*	0.000960258	18.9284	52.8023	33.8739	NM_172362	KCNH1	-1240	-	1	0	0	0	1	0
chr17	72684145	72684145	*	0.000960789	25.307	61.2188	35.9118	NR_033876	LINC00511	-43674	-	0	0	1	0	0	0
chr6	105986653	105986653	*	0.00096142	-21.6996	26.869	48.5686	NM_001198	PRDM1	-99667	+	0	0	0	0	1	0
chr22	42338710	42338710	*	0.000963518	19.931	77.1963	57.2654	NR_120595	LINC01315	30499	-	0	0	0	1	0	0
chr21	44799270	44799270	*	0.000964104	10.8458	87.5964	76.7505	NM_003343	UBE2G2	2567	-	0	0	1	0	0	0
chr3	128507203	128507203	*	0.000964237	17.777	81.4187	63.6417	NR_026954	LOC90246	-632	+	1	0	0	0	0	0
chr2	101396443	101396443	*	0.000964328	19.4295	68.1125	48.683	NM_153836	CREG2	-8941	-	0	0	0	0	0	0
chr2	234970646	234970646	*	0.000965373	20.2653	77.9663	57.7009	NM_014521	SH3BP4	18664	+	0	0	1	0	0	0
chr19	36213942	36213942	*	0.000965402	18.6152	65.5888	46.9736	NM_007145	ZNF146	-660	+	1	0	1	0	1	0
chr6	149423722	149423722	*	0.000965735	22.0204	44.7364	22.716	NM_001002255	SUMO4	23365	+	0	0	0	0	0	0
chr10	18583411	18583411	*	0.000966096	15.2871	94.6637	79.3766	NM_001351117	NSUN6	68227	-	0	0	1	0	0	0
chr5	55538828	55538828	*	0.000966928	18.9402	47.7234	28.7833	NR_103485	PLPP1	-3751	-	0	0	0	0	0	0
chr3	118172835	118172835	*	0.000967451	6.17214	90.8639	84.6918	NR_135573	LOC101926968	-468933	+	0	0	0	0	0	0
chr22	48743701	48743701	*	0.00096757	10.4839	88.2463	77.7623	NR_039761	MIR4535	-36594	+	0	0	1	0	1	0
chr4	7761932	7761932	*	0.000967698	-10.6458	20.8454	31.4912	NR_026892	AFAP1-AS1	7844	+	0	1	1	0	0	0
chr16	69134198	69134198	*	0.000968014	19.1545	77.5654	58.4108	NM_001318391	UTP4	1604	+	0	0	1	0	1	0
chr14	39492015	39492015	*	0.000968973	12.8535	32.1853	19.3318	NM_203301	FBXO33	-59516	-	0	0	0	0	0	0
chr1	9740854	9740854	*	0.000969664	7.23848	92.221	84.9825	NM_001350235	PIK3CD	49389	+	0	0	1	0	0	0
chr18	24320207	24320207	*	0.000970566	8.95749	85.4936	76.5361	NR_031724	MIR320C2	-1479	+	1	0	1	0	0	0
chr2	96317824	96317824	*	0.000970873	12.4351	86.3274	73.8923	NM_001008949	ITPRIPL1	-7500	+	0	0	0	0	0	0
chr5	60844997	60844997	*	0.000971674	19.5084	62.8985	43.3901	NM_001104558	ELOVL7	-724	-	1	0	0	0	1	0
chr9	136686519	136686519	*	0.000971882	14.0406	17.5004	3.45983	NM_006412	AGPAT2	941	-	0	0	1	1	0	0
chr12	6279890	6279890	*	0.00097259	8.41349	88.0451	79.6316	NM_018173	PLEKHG6	-30546	+	0	0	0	0	1	0
chr21	43720951	43720951	*	0.00097362	18.8889	84.8179	65.929	NM_003681	PDXK	1856	+	0	0	1	0	1	0
chr1	226737051	226737051	*	0.000973789	-9.47699	7.24694	16.7239	NM_002221	ITPKB	2125	-	0	1	0	1	0	0
chr16	85626928	85626928	*	0.000973953	-18.1643	28.5501	46.7144	NM_014615	GSE1	13800	+	0	0	1	0	1	0
chr1	44776685	44776685	*	0.000974543	12.4386	31.2853	18.8467	NR_000024	SNORD46	195	+	1	1	0	0	1	0
chr3	192571472	192571472	*	0.00097487	-18.3899	22.2406	40.6305	NR_046598	FGF12-AS2	56452	+	0	0	1	0	0	0
chr1	155741987	155741987	*	0.000975182	19.3027	66.8077	47.505	NR_024117	MSTO2P	-3781	+	0	0	0	0	0	0
chr14	35407302	35407302	*	0.000976021	14.1999	38.4653	24.2654	NM_020529	NFKBIA	-2549	-	0	0	0	0	0	0
chr19	32604407	32604407	*	0.000977569	5.17338	92.6385	87.4651	NR_145718	SNORA68B	4063	-	0	1	0	0	1	0
chr8	18666378	18666378	*	0.000977583	22.0767	83.0089	60.9322	NM_206909	PSD3	142518	-	0	0	1	0	0	0
chr10	44047093	44047093	*	0.000977671	-9.32431	39.6559	48.9802	NR_136148	LINC00841	134693	+	0	0	0	0	0	0
chr8	132059796	132059796	*	0.000977711	13.9358	67.1497	53.2139	NM_001080399	OC90	-417	-	1	0	0	0	0	0
chr15	70762328	70762328	*	0.000978067	16.1708	39.2223	23.0515	NM_018003	UACA	1266	-	0	0	1	0	1	0
chr1	46286255	46286255	*	0.000978581	-12.7878	66.6017	79.3895	NM_006369	LRRC41	17112	-	0	1	0	0	0	0
chr6	133951326	133951326	*	0.000980068	14.1204	76.7512	62.6308	NM_001253676	TBPL1	-844	+	1	0	0	0	1	0
chr20	4661384	4661384	*	0.000981366	-23.4886	29.9471	53.4357	NM_001271561	PRNP	-24710	+	0	0	0	0	0	0
chr15	81303991	81303991	*	0.000982867	-16.3818	63.8875	80.2692	NM_004513	IL16	7080	+	0	0	1	0	0	0
chr20	63860880	63860880	*	0.000984101	-8.39328	49.803	58.1963	NM_080622	ABHD16B	-333	+	1	0	0	0	1	0
chr6	22248911	22248911	*	0.000984111	22.0602	63.7449	41.6847	NM_000948	PRL	48591	-	0	0	0	0	0	0
chr13	52156943	52156943	*	0.00098493	20.4292	47.7717	27.3425	NM_152720	NEK3	2593	-	0	0	1	0	0	0
chr1	47190752	47190752	*	0.000984971	16.3324	77.9892	61.6568	NM_005764	PDZK1IP1	-654	-	1	0	0	0	0	0
chr2	174027083	174027083	*	0.000985802	4.18852	94.0382	89.8497	NR_136175	LINC01960	1805	+	0	1	0	0	1	0
chr5	73605774	73605774	*	0.000987519	13.6983	76.1847	62.4864	NM_001080479	ARHGEF28	-20384	+	0	0	0	0	0	0
chr16	58790296	58790296	*	0.000987983	-15.7332	60.376	76.1091	NM_002080	GOT2	-55940	-	0	0	0	0	0	0
chr2	235865310	235865310	*	0.000989017	-16.3315	42.5619	58.8935	NM_001485	GBX2	302700	-	0	0	1	1	0	1
chr1	96487534	96487534	*	0.000990441	-16.7598	43.4919	60.2516	NR_110693	LINC01787	-113410	-	0	0	0	0	0	0
chr20	4661394	4661394	*	0.000990751	-22.8433	30.3229	53.1661	NM_001271561	PRNP	-24700	+	0	0	0	0	0	0
chr6	137926355	137926355	*	0.000991311	18.8136	47.9042	29.0906	NR_149097	LINC02528	19446	-	0	0	0	0	0	0
chr4	185812437	185812437	*	0.000991579	24.4789	73.2815	48.8025	NM_003603	SORBS2	-182	-	1	0	1	0	0	0
chr1	179131365	179131365	*	0.000991677	10.0222	83.8589	73.8366	NM_005158	ABL2	11725	-	0	1	0	0	0	0
chr4	189307110	189307110	*	0.000993638	10.9247	84.8035	73.8789	NR_121679	LINC01262	-352496	+	0	0	0	0	1	0
chr10	15426831	15426831	*	0.000993657	-16.7883	55.9309	72.7192	NM_001010924	FAM171A1	-55773	-	0	0	0	0	0	0
chr3	42117304	42117304	*	0.000994588	12.8117	43.7811	30.9694	NM_001042646	TRAK1	26052	+	0	0	1	0	0	0
chr16	67999239	67999239	*	0.000995203	-17.1238	34.0604	51.1843	NM_022355	DPEP2	280	-	1	0	1	0	0	0
chr6	151805045	151805045	*	0.000996259	7.22161	81.2705	74.0489	NM_001291230	ESR1	-628	+	1	0	1	0	0	0
chr21	15732341	15732341	*	0.000996879	8.18964	18.6594	10.4698	NM_001352560	USP25	1920	+	0	0	1	0	1	0
chr10	17952188	17952188	*	0.000997681	17.6301	64.5878	46.9577	NM_001282734	SLC39A12	351	+	1	0	1	0	0	0
chr5	161685328	161685328	*	0.000999142	15.2464	64.7247	49.4784	NM_000811	GABRA6	-324	+	1	0	0	0	0	0
chr8	70061505	70061505	*	0.00100087	-5.83807	5.11481	10.9529	NM_024504	PRDM14	9823	-	0	0	1	0	0	0
chr2	27199737	27199737	*	0.00100183	-12.1832	59.4507	71.6338	NM_080592	ATRAID	-12294	+	0	1	0	0	0	0
chr10	96271445	96271445	*	0.00100324	19.2046	45.1402	25.9356	NR_047683	BLNK	72	-	1	1	0	0	0	0
chr22	30964955	30964955	*	0.00100362	13.6667	80.887	67.2203	NM_001303256	MORC2	3333	-	0	0	1	0	0	0
chr2	127205979	127205979	*	0.0010053	-7.07401	81.9667	89.0407	NM_001001665	CYP27C1	-213	-	1	0	0	0	0	0
chr16	4183279	4183279	*	0.00100579	4.94055	7.02686	2.08631	NM_001323667	SRL	58802	-	0	0	0	1	0	0
chr2	233756668	233756668	*	0.00100642	20.389	78.242	57.8531	NR_037695	LOC100286922	-1324	-	1	0	1	0	1	0
chr2	233939016	233939016	*	0.00100681	-8.34504	9.0979	17.4429	NM_024080	TRPM8	21620	+	0	1	0	1	0	0
chr1	18480489	18480489	*	0.00100912	18.5242	58.7721	40.2479	NM_152375	KLHDC7A	-441	+	1	0	0	0	1	0
chr12	12998341	12998341	*	0.00101052	8.94296	80.1567	71.2137	NM_015987	HEBP1	1969	-	0	0	1	0	1	0
chr18	11909636	11909636	*	0.00101114	27.8002	50.3533	22.5532	NM_001242904	MPPE1	-840	-	1	0	0	0	1	0
chr6	6699967	6699967	*	0.00101119	14.2238	29.8649	15.6411	NR_026970	LY86-AS1	-77142	-	0	0	0	0	0	0
chr13	20436008	20436008	*	0.00101164	-17.618	51.0308	68.6488	NR_039721	MIR4499	-2163	-	0	0	1	1	0	0
chr10	133124977	133124977	*	0.00101171	-11.5071	20.8831	32.3902	NM_001291085	ADGRA1	22733	+	0	0	1	1	0	0
chr15	81303978	81303978	*	0.00101173	-16.3249	64.0484	80.3733	NM_004513	IL16	7067	+	0	0	1	0	0	0
chr6	150072465	150072465	*	0.001013	23.0867	64.3612	41.2745	NM_024518	ULBP3	-3319	-	0	0	0	0	0	0
chr10	62808348	62808348	*	0.00101522	8.63519	80.0673	71.4321	NM_032804	ADO	3594	+	0	1	0	0	0	0
chr13	106561972	106561972	*	0.00101539	19.0263	40.5226	21.4963	NM_018011	ARGLU1	6195	-	0	0	1	0	0	0
chr6	132817071	132817071	*	0.00101685	10.1124	74.8453	64.7329	NR_002436	SNORA33	-148	+	1	0	1	0	0	0
chr17	1460458	1460458	*	0.00101719	15.6244	46.2796	30.6553	NM_005206	CRK	-4192	-	0	0	0	0	0	0
chr5	154206455	154206455	*	0.00101768	-16.187	57.5049	73.6919	NM_198321	GALNT10	15722	+	0	0	1	0	0	0
chr12	112096756	112096756	*	0.00101966	19.677	37.8112	18.1342	NM_024953	NAA25	12076	-	0	0	1	0	0	0
chr7	1826285	1826285	*	0.00102055	5.15084	95.1887	90.0379	NR_039799	MIR4655	17969	-	0	0	1	0	1	0
chr1	115323820	115323820	*	0.0010211	21.178	51.0158	29.8378	NM_002506	NGF	14417	-	0	0	1	0	0	0
chr21	8213160	8213160	*	0.00102143	-13.2213	10.3487	23.5699	NR_146120	RNA5-8SN4	590	+	1	1	1	0	0	0
chr10	86435979	86435979	*	0.00102207	10.9407	70.4313	59.4906	NM_017551	GRID1	-69487	-	0	1	0	0	0	0
chr6	128930161	128930161	*	0.00102367	-8.92665	28.1584	37.085	NM_001079823	LAMA2	47022	+	0	0	1	1	0	0
chr8	22110743	22110743	*	0.00102368	9.09062	94.6079	85.5173	NM_024815	NUDT18	-1325	-	1	0	0	0	1	0
chr5	75020105	75020105	*	0.001024	17.3696	87.8068	70.4371	NM_016591	GCNT4	10795	-	0	0	0	0	0	0
chr3	156676329	156676329	*	0.00102493	11.5343	33.7834	22.2491	NM_001184718	TIPARP	-335	+	1	0	1	0	1	0
chr22	44729641	44729641	*	0.00102647	-22.0455	26.1368	48.1823	NM_001198726	ARHGAP8	-22917	+	0	0	1	1	0	0
chr4	189307103	189307103	*	0.00102728	11.128	84.6747	73.5466	NR_121679	LINC01262	-352503	+	0	0	0	0	1	0
chr14	102154678	102154678	*	0.00102806	18.6043	73.2781	54.6738	NM_001353673	WDR20	14828	+	0	0	1	0	0	0
chr21	13980173	13980173	*	0.00102814	21.3089	38.7303	17.4214	NR_027270	ANKRD20A11P	272	-	1	1	0	1	0	0
chr20	63537322	63537322	*	0.00102915	16.1034	73.7154	57.612	NM_001256358	PTK6	49	-	1	1	0	1	0	0
chr4	101337451	101337451	*	0.00102933	11.0765	72.3919	61.3155	NR_031656	MIR1255A	-7038	-	0	0	1	0	0	0
chr7	55005531	55005531	*	0.00102943	-20.6673	58.791	79.4583	NM_005228	EGFR	-13490	+	0	0	0	1	0	0
chr2	484237	484237	*	0.00103	11.5454	83.2433	71.6979	NR_146436	LINC01874	8419	-	0	0	0	0	0	0
chr9	136335980	136335980	*	0.00103167	11.4171	94.4431	83.026	NM_001145638	GPSM1	8506	+	0	1	0	0	1	0
chr12	3098043	3098043	*	0.00103272	11.2891	78.5595	67.2704	NM_001168320	TSPAN9	20690	+	0	0	1	0	0	0
chr12	54010549	54010549	*	0.00103361	-13.5607	18.7422	32.3028	NM_022658	HOXC8	1445	+	0	0	1	0	1	0
chr10	119737833	119737833	*	0.00103381	15.6405	41.7482	26.1076	NM_001243195	INPP5F	11788	+	0	0	1	0	0	0
chr12	106953896	106953896	*	0.00103481	17.7875	80.8231	63.0357	NM_152261	TMEM263	-1826	+	0	0	0	0	1	0
chr9	19932612	19932612	*	0.00103555	8.11132	76.8419	68.7306	NM_020344	SLC24A2	-145594	-	0	0	0	0	1	0
chr19	40321745	40321745	*	0.00103655	5.23826	93.7143	88.4761	NM_001256441	C19orf47	26665	-	0	1	0	0	0	0
chr18	22175719	22175719	*	0.00103668	24.1229	69.5071	45.3842	NM_005257	GATA6	6284	+	0	0	1	0	1	0
chr10	132164892	132164892	*	0.00103742	13.0074	39.6625	26.6551	NM_006426	DPYSL4	-22018	+	0	0	1	0	0	0
chr19	34561114	34561114	*	0.00103758	23.2906	44.3024	21.0117	NR_146880	ZNF807	-15729	-	0	0	0	0	0	0
chr21	8213112	8213112	*	0.0010388	-13.6068	10.5316	24.1383	NR_146120	RNA5-8SN4	542	+	1	1	1	0	0	0
chr8	101207034	101207034	*	0.00103927	8.44369	17.3146	8.87089	NM_001267709	ZNF706	-971	-	1	0	0	0	1	0
chr9	122406189	122406189	*	0.00103929	-27.3408	49.9476	77.2884	NM_001271165	PTGS1	30869	+	0	0	0	0	0	0
chr3	184316344	184316344	*	0.00103991	30.0858	68.1579	38.0721	NM_182917	EIF4G1	1182	+	0	0	1	0	1	0
chr1	230747806	230747806	*	0.00103995	-18.2087	48.7465	66.9551	NM_006615	CAPN9	424	+	1	0	1	0	0	0
chr13	23901648	23901648	*	0.00104017	11.9616	81.4164	69.4548	NR_104426	C1QTNF9B	-4147	-	0	0	0	0	1	0
chr17	45122720	45122720	*	0.00104065	19.46	85.9638	66.5037	NR_106842	MIR6784	-8288	-	0	0	1	0	1	0
chr12	50924259	50924259	*	0.00104144	5.02957	5.91493	0.88536	NM_014033	METTL7A	-492	+	1	0	0	0	0	0
chr6	7251219	7251219	*	0.00104178	6.27819	82.3188	76.0406	NM_001292008	SSR1	62096	-	0	1	0	0	0	0
chr7	13798151	13798151	*	0.00104195	11.7238	86.2678	74.5441	NM_001163152	ETV1	188364	-	0	0	0	0	0	0
chr14	50557823	50557823	*	0.00104265	8.69364	88.611	79.9173	NM_015915	ATL1	-2202	+	0	0	1	0	0	0
chr17	7910879	7910879	*	0.00104275	-10.7841	79.4426	90.2267	NR_003000	SCARNA21	4758	+	0	1	0	0	1	0
chr1	19765764	19765764	*	0.00104388	18.0544	66.5464	48.492	NM_001349115	TMCO4	33586	-	0	0	1	0	0	0
chr5	39202905	39202905	*	0.00104428	-16.7336	60.5227	77.2563	NM_018594	FYB1	16659	-	0	1	0	0	0	0
chr1	222814571	222814571	*	0.00104455	13.8552	36.217	22.3618	NM_001350630	DISP1	-510	+	1	0	0	0	1	0
chr15	42921861	42921861	*	0.001045	6.51721	21.5333	15.0161	NM_173500	TTBK2	-1053	-	1	0	0	0	1	0
chr6	73517490	73517490	*	0.00104557	9.28743	72.2209	62.9334	NR_132980	SNORD141A	949	-	0	1	0	0	0	0
chr10	28925279	28925279	*	0.00104563	-21.5525	27.9459	49.4984	NM_001278522	C10orf126	78873	+	0	0	0	1	0	0
chr4	146657994	146657994	*	0.00104609	14.6511	67.148	52.4969	NM_004575	POU4F2	19103	+	0	0	0	0	0	0
chr11	60088885	60088885	*	0.00104623	13.3008	69.2996	55.9988	NM_000139	MS4A2	223	+	1	0	1	0	0	0
chr3	190325229	190325229	*	0.00104694	9.11804	87.5926	78.4745	NM_021101	CLDN1	-2784	-	0	0	0	0	0	0
chr4	116297143	116297143	*	0.00104818	2.51753	95.1709	92.6534	NR_031737	MIR1973	-2582	+	0	0	0	0	0	0
chr8	98939268	98939268	*	0.0010482	-21.202	23.0942	44.2962	NM_001256312	STK3	3304	-	0	0	1	0	1	0
chr7	55074279	55074279	*	0.00104969	19.0405	36.4026	17.362	NM_001346900	EGFR	-35538	+	0	0	1	0	0	0
chr15	98956386	98956386	*	0.00104983	-16.9243	55.0465	71.9708	NM_001102612	PGPEP1L	49271	-	0	0	1	0	1	0
chr5	108747078	108747078	*	0.0010507	9.84389	61.7132	51.8693	NM_005246	FER	-744	+	1	0	0	0	1	0
chr12	30699493	30699493	*	0.00105149	8.51751	88.8146	80.2971	NM_006390	IPO8	-3499	-	0	0	0	0	0	0
chr17	76944249	76944249	*	0.00105259	24.4094	60.8185	36.4091	NR_136416	LOC105371899	24951	-	0	0	1	0	0	0
chr11	57322348	57322348	*	0.00105429	26.4013	47.7603	21.359	NM_033396	TNKS1BP1	2592	-	0	0	1	0	0	0
chr16	25012284	25012284	*	0.00105434	24.2804	73.3304	49.05	NM_018054	ARHGAP17	3095	-	0	0	1	0	0	0
chr12	10719725	10719725	*	0.00105467	15.6903	68.8321	53.1417	NM_003651	YBX3	3630	-	0	0	1	0	0	0
chr7	151088965	151088965	*	0.00105481	-21.143	16.239	37.382	NM_001042535	AGAP3	2545	+	0	0	1	0	1	0
chr13	109685316	109685316	*	0.0010554	13.7587	75.6699	61.9113	NR_103846	LINC00676	-42958	+	0	0	0	0	0	0
chr6	134916964	134916964	*	0.0010563	6.29203	81.2432	74.9512	NM_170771	ALDH8A1	33159	-	0	0	0	0	0	0
chr7	151230764	151230764	*	0.00105647	7.89941	89.4054	81.506	NM_019015	CHPF2	-1725	+	0	0	0	0	1	0
chr14	95650362	95650362	*	0.00105717	10.5658	64.3136	53.7478	NR_152604	TCL6	-1735	+	0	0	0	0	0	0
chr13	110341206	110341206	*	0.00105756	-16.5375	20.418	36.9556	NR_107040	MIR8073	250	+	1	0	1	0	0	0
chr3	197674847	197674847	*	0.00106124	20.6982	73.0803	52.3821	NR_030627	MIR922	-272	-	1	1	0	0	0	0
chr18	79397909	79397909	*	0.00106346	18.8504	84.4429	65.5925	NM_172388	NFATC1	2139	+	0	0	1	1	0	0
chr16	67526342	67526342	*	0.00106354	15.6616	86.0437	70.3821	NR_104656	LOC100505942	2404	-	0	0	1	0	0	0
chr22	42533635	42533635	*	0.00106359	18.6926	72.3078	53.6152	NM_015703	RRP7A	-13813	-	0	0	0	0	0	0
chr19	755173	755173	*	0.00106386	26.3929	87.0181	60.6252	NM_173481	MISP	4062	+	0	0	1	0	0	0
chr11	5301841	5301841	*	0.00106617	-17.5233	55.3336	72.8569	NM_033179	OR51B4	106	-	1	1	0	0	0	0
chr10	101034834	101034834	*	0.00106654	17.008	84.0194	67.0114	NM_030971	SFXN3	3597	+	0	1	0	0	0	0
chr1	19878512	19878512	*	0.00106685	16.4827	66.3029	49.8202	NM_015207	OTUD3	-3883	+	0	0	0	0	0	0
chr12	114641737	114641737	*	0.00106761	20.6955	62.2473	41.5518	NM_016569	TBX3	42428	-	0	0	0	0	0	0
chr5	59892329	59892329	*	0.00106763	8.54374	12.8451	4.30134	NM_001104631	PDE4D	1466	-	0	0	1	0	1	0
chr2	163026139	163026139	*	0.00106775	-8.26082	65.6394	73.9003	NM_173162	KCNH7	-187393	-	0	0	0	0	0	0
chr11	46202692	46202692	*	0.0010678	-9.32024	66.5968	75.917	NR_120565	LOC101928894	30739	+	0	0	0	0	0	0
chr6	34026100	34026100	*	0.00106863	11.0535	72.9765	61.923	NR_031681	MIR1275	-26050	-	0	0	1	0	0	0
chr7	23681241	23681241	*	0.00106922	25.8767	50.177	24.3003	NM_199136	FAM221A	1129	+	0	0	1	0	1	0
chr17	41185182	41185182	*	0.00106966	17.6905	65.0025	47.312	NM_033060	KRTAP4-1	-288	-	1	0	0	0	0	0
chr16	56635770	56635770	*	0.0010708	-5.07176	2.47169	7.54345	NR_036677	MT1JP	33	+	1	1	0	1	0	0
chr9	109643242	109643242	*	0.00107092	11.4779	77.4735	65.9956	NM_001037293	PALM2	2456	+	0	0	1	0	0	0
chr12	132836545	132836545	*	0.00107205	-15.6186	62.3765	77.995	NM_001172557	GOLGA3	-7706	-	0	0	0	1	0	0
chr11	77732640	77732640	*	0.00107276	10.8289	86.9186	76.0897	NM_016578	RSF1	88195	-	0	0	1	0	0	0
chr16	575907	575907	*	0.00107284	10.1929	93.5279	83.335	NM_004204	PIGQ	5941	+	0	1	0	0	0	0
chr16	50667154	50667154	*	0.00107349	-15.4412	56.2243	71.6655	NR_110908	LOC101927272	-1701	+	0	1	0	0	0	0
chr12	132397437	132397437	*	0.00107376	20.4745	50.1213	29.6468	NR_120467	LOC101928416	67589	+	0	0	0	0	1	0
chr2	168241339	168241339	*	0.00107439	-17.2775	51.7059	68.9834	NM_013233	STK39	6257	-	0	0	1	0	0	0
chr12	114736794	114736794	*	0.00107462	3.58419	6.15449	2.57029	NM_005996	TBX3	-52631	-	0	0	0	1	0	0
chr7	157578483	157578483	*	0.00107503	10.8274	80.8492	70.0218	NR_029689	MIR153-2	-4062	-	0	0	1	0	1	0
chr10	99234113	99234113	*	0.00107596	1.56346	2.16014	0.596677	NM_001166245	HPSE2	1763	-	0	0	1	1	0	0
chr17	82267519	82267519	*	0.00107798	23.4569	64.2841	40.8272	NM_001363749	CSNK1D	6232	-	0	0	1	0	0	0
chr19	46784668	46784668	*	0.00107813	16.1229	40.78	24.6571	NM_001145145	SLC1A5	210	-	1	1	1	0	0	0
chr4	148330684	148330684	*	0.00107855	21.2709	60.9573	39.6863	NM_000901	NR3C2	111837	-	0	0	1	0	0	0
chr9	98075530	98075530	*	0.00108082	-12.2871	37.1765	49.4636	NM_018946	NANS	18855	+	0	0	1	0	0	0
chr5	82334505	82334505	*	0.00108324	23.4559	66.0283	42.5724	NM_001017971	ATP6AP1L	55045	+	0	0	0	0	0	0
chr6	170103503	170103503	*	0.00108333	-15.5183	61.2327	76.751	NR_125878	LOC102724511	-57139	+	0	0	0	0	0	0
chr4	146030122	146030122	*	0.00108743	12.4339	22.4046	9.97064	NM_178835	ZNF827	-91163	-	0	0	0	0	0	0
chr18	13222586	13222586	*	0.00108776	16.0827	31.569	15.4862	NM_181482	LDLRAD4	3858	+	0	0	1	0	0	0
chr1	28579844	28579844	*	0.00108874	17.3945	75.4806	58.0861	NR_002987	SNORA61	50	-	1	1	1	0	1	0
chr2	200967026	200967026	*	0.00108966	18.8545	64.7128	45.8583	NM_006190	ORC2	-3326	-	0	0	0	0	0	0
chr4	179151618	179151618	*	0.00109073	17.5269	68.3814	50.8545	NR_108093	LINC01099	-1243683	-	0	0	0	0	0	0
chr1	30346515	30346515	*	0.00109081	19.4521	71.146	51.6939	NR_110790	LINC01648	-308904	-	0	0	0	0	0	0
chr11	65024696	65024696	*	0.00109099	24.6529	80.7862	56.1333	NM_147777	SNX15	-2712	+	0	0	1	0	0	0
chr10	123559601	123559601	*	0.00109117	3.79366	5.97436	2.18069	NM_153442	GPR26	-106754	+	0	0	0	0	0	0
chr8	134710430	134710430	*	0.00109151	9.25643	87.99	78.7335	NM_001289394	ZFAT	2620	-	0	0	1	0	0	0
chr17	58488067	58488067	*	0.00109324	-16.7626	15.7528	32.5154	NM_001080439	HSF5	335	-	1	1	0	1	0	0
chr5	138103061	138103061	*	0.00109353	17.8895	51.5172	33.6277	NM_058244	WNT8A	19171	+	0	0	0	0	0	0
chr13	98571073	98571073	*	0.00109539	17.9831	55.9644	37.9813	NM_001286649	STK24	6079	-	0	0	1	0	0	0
chr7	48455653	48455653	*	0.00109594	7.03417	90.9543	83.9201	NM_152701	ABCA13	284195	+	0	0	1	0	1	0
chr2	60316657	60316657	*	0.00109652	22.2355	58.5186	36.2831	NR_132991	MIR4432HG	66380	-	0	0	0	0	0	0
chr9	14691292	14691292	*	0.00109783	16.4188	83.6734	67.2545	NM_001354127	ZDHHC21	2255	-	0	0	1	0	1	0
chr1	244353875	244353875	*	0.00109792	19.1016	35.0442	15.9426	NM_001012970	C1orf100	1242	+	0	0	1	0	0	0
chr2	113977717	113977717	*	0.00109857	15.3759	85.5769	70.201	NR_034128	LINC01191	-1852	+	0	1	1	0	1	0
chr16	88485108	88485108	*	0.00109869	24.9533	83.6912	58.7379	NR_049821	MIR5189	16192	+	0	0	1	0	0	0
chr17	74569760	74569760	*	0.00109906	14.7352	35.7525	21.0173	NM_001324076	LOC100130520	-2418	-	0	0	0	0	0	0
chr17	56965567	56965567	*	0.00109946	11.1165	83.6315	72.5151	NM_004645	COIL	-4518	-	0	0	0	0	0	0
chr2	60458557	60458557	*	0.00110174	8.19278	85.0292	76.8364	NR_132992	MIR4432HG	-67183	-	0	1	1	0	0	0
chr15	66944064	66944064	*	0.00110227	19.4736	82.8712	63.3976	NR_135687	LINC02206	12452	-	0	0	1	0	0	0
chr10	73576782	73576782	*	0.00110267	11.4258	61.5561	50.1303	NM_152586	USP54	-1108	-	1	0	1	0	0	0
chr1	175153549	175153549	*	0.00110294	-10.4943	62.1501	72.6445	NM_014656	KIAA0040	39265	-	0	0	0	0	0	0
chr2	38749210	38749210	*	0.0011035	13.4294	67.2051	53.7757	NM_001195446	SRSF7	2285	-	0	0	1	0	1	0
chr1	25876124	25876124	*	0.00110364	10.1755	18.0146	7.83908	NM_178422	PAQR7	-4872	-	0	0	0	0	1	0
chr16	24737087	24737087	*	0.00110395	20.3275	65.2356	44.9081	NM_001330520	TNRC6A	7418	+	0	0	1	0	0	0
chr20	34822564	34822564	*	0.00110677	8.29013	89.677	81.3869	NM_001318240	NCOA6	-926	-	1	0	1	0	0	0
chr16	84174616	84174616	*	0.00110717	8.80339	85.389	76.5856	NM_001243159	TAF1C	12455	-	0	0	1	0	0	0
chr18	49491398	49491398	*	0.00111034	12.7646	48.9164	36.1518	NR_002571	SNORD58A	-52	-	1	0	1	0	1	0
chr2	235865335	235865335	*	0.00111233	-15.932	43.1256	59.0575	NM_001485	GBX2	302675	-	0	0	1	1	0	1
chr3	45594646	45594646	*	0.00111257	7.2217	14.8365	7.6148	NM_014240	LIMD1	-185	+	1	0	0	0	1	0
chr1	165234448	165234448	*	0.00111282	12.4148	85.3932	72.9784	NM_001174069	LMX1A	121794	-	0	0	1	0	1	0
chr2	24008153	24008153	*	0.00111404	12.8147	82.279	69.4643	NM_001346880	MFSD2B	-1934	+	0	0	0	0	1	0
chr19	40466467	40466467	*	0.00111406	7.59147	28.4055	20.8141	NM_000713	BLVRB	-650	-	1	0	0	1	0	0
chr10	59907960	59907960	*	0.00111452	9.38245	15.5769	6.19446	NM_005436	CCDC6	-1305	-	1	0	0	0	1	0
chr17	68598734	68598734	*	0.00111543	26.416	75.0679	48.6519	NM_001243746	FAM20A	2221	-	0	0	1	0	1	0
chr2	200815903	200815903	*	0.00111687	6.98895	85.408	78.419	NM_001207068	BZW1	3572	+	0	0	1	0	0	0
chr4	94208874	94208874	*	0.0011172	-18.0605	52.3117	70.3722	NR_045644	SMARCAD1	792	+	1	0	1	0	1	0
chr16	8720924	8720924	*	0.00111722	19.9737	54.1307	34.157	NM_001127448	ABAT	210	+	1	1	1	0	0	0
chr1	227889710	227889710	*	0.0011174	20.2297	65.1254	44.8956	NR_049806	MIR5008	51974	-	0	0	0	0	1	0
chr16	88703193	88703193	*	0.00111793	-14.8723	57.8159	72.6882	NM_001171816	RNF166	425	-	1	1	1	0	0	0
chr11	65423989	65423989	*	0.00111906	15.8825	20.1056	4.22313	NR_131012	NEAT1	1193	+	0	1	0	0	1	0
chr3	115436800	115436800	*	0.00111924	22.5997	59.3616	36.7619	NM_001130064	GAP43	-186504	+	0	0	0	0	0	0
chr12	131366002	131366002	*	0.00112088	9.02836	84.8271	75.7987	NR_103736	LINC02370	18534	+	0	1	0	0	0	0
chr4	159426432	159426432	*	0.00112238	10.5146	80.8457	70.3312	NM_014247	RAPGEF2	158588	+	0	0	0	0	0	0
chr10	70256453	70256453	*	0.00112567	16.1055	87.8988	71.7933	NM_021129	PPA1	-23020	-	0	0	1	0	1	0
chr12	51392829	51392829	*	0.0011259	25.0279	58.2962	33.2683	NM_007210	GALNT6	-1414	-	1	0	1	0	1	0
chr7	1386755	1386755	*	0.00112605	21.3404	59.3179	37.9775	NM_182924	MICALL2	72719	-	0	0	0	0	0	0
chr1	42336090	42336090	*	0.00112606	7.23052	18.6228	11.3923	NM_001198850	FOXJ3	-214	-	1	0	0	0	1	0
chr6	135501253	135501253	*	0.00112688	8.99625	77.2223	68.226	NR_152845	LINC00271	3454	+	0	0	1	0	0	0
chr1	201378355	201378355	*	0.00112735	9.4383	83.6428	74.2045	NM_001276345	TNNT2	-656	-	1	0	0	0	0	0
chr2	46066034	46066034	*	0.00112866	20.7767	64.9077	44.131	NM_001430	EPAS1	-231368	+	0	0	1	0	0	0
chr9	94724837	94724837	*	0.00112875	14.4883	83.493	69.0047	NM_032823	C9orf3	-1832	+	0	0	0	0	1	0
chr3	38950983	38950983	*	0.00112948	10.921	91.9483	81.0273	NM_014139	SCN11A	-423	-	1	0	1	0	0	0
chr10	22437929	22437929	*	0.00113012	1.68388	2.00964	0.32576	NR_036533	LOC100499489	0	-	1	1	0	0	1	0
chr17	47493452	47493452	*	0.0011302	11.2899	88.8723	77.5825	NR_033934	MRPL45P2	-833	-	1	0	0	0	1	0
chr12	63822887	63822887	*	0.0011306	14.1338	90.1186	75.9848	NR_126167	RXYLT1-AS1	-732	-	1	0	0	0	1	0
chr9	111601786	111601786	*	0.00113122	20.6548	64.6381	43.9833	NM_001146108	PTGR1	-1932	-	0	0	0	0	0	0
chr9	132485530	132485530	*	0.00113157	12.9991	84.1068	71.1077	NM_001282957	CFAP77	75336	+	0	0	1	0	1	0
chr3	181697148	181697148	*	0.00113178	14.2701	37.68	23.4099	NM_003106	SOX2	-14776	+	0	0	1	0	1	0
chr9	134367175	134367175	*	0.00113211	6.28518	85.9712	79.686	NM_001291920	RXRA	-12120	+	0	0	1	0	0	0
chr2	168241270	168241270	*	0.00113257	-19.6476	50.926	70.5736	NM_013233	STK39	6326	-	0	0	1	0	0	0
chr16	29184680	29184680	*	0.00113313	14.8284	64.5138	49.6854	NR_003369	RRN3P2	109840	+	0	0	0	0	1	0
chr4	88521524	88521524	*	0.00113351	6.0415	87.6574	81.6159	NM_032906	PYURF	2278	-	0	1	0	0	1	0
chr2	236569441	236569441	*	0.00113386	15.9966	28.2208	12.2242	NM_020311	ACKR3	-296	+	1	0	0	0	1	0
chr2	10414078	10414078	*	0.00113456	22.3398	78.3064	55.9666	NR_028374	SNORA80B	32772	-	0	0	1	0	0	0
chr14	76099403	76099403	*	0.00113518	5.18165	89.3776	84.1959	NM_001322026	GPATCH2L	-52482	+	0	0	0	0	0	0
chr7	2572505	2572505	*	0.00113623	23.8337	72.3008	48.467	NM_001287500	IQCE	13535	+	0	0	1	0	0	0
chr11	103583232	103583232	*	0.00113674	-32.6491	27.4544	60.1034	NR_039842	MIR4693	-266674	+	0	0	0	0	0	0
chr2	235865439	235865439	*	0.00113689	-13.5404	45.3459	58.8864	NM_001485	GBX2	302571	-	0	0	1	1	0	1
chr7	1073331	1073331	*	0.00113699	-16.5699	35.3412	51.9111	NM_001505	GPER1	-13476	+	0	0	1	0	1	0
chr5	141917961	141917961	*	0.00113751	13.2804	85.9437	72.6633	NM_001142603	DELE1	-5859	+	0	0	0	0	0	0
chr6	3713150	3713150	*	0.00113751	19.1595	86.0671	66.9077	NM_183373	PXDC1	38863	-	0	0	0	0	0	0
chr16	78184526	78184526	*	0.00113806	21.7497	46.2226	24.473	NR_120435	WWOX	85115	+	0	0	1	0	0	0
chr7	77416834	77416834	*	0.00113845	23.5163	64.3735	40.8572	NM_001350898	GSAP	-435	-	1	0	1	0	1	0
chr10	59903381	59903381	*	0.00113926	6.18475	85.7282	79.5434	NM_005436	CCDC6	3276	-	0	0	1	0	0	0
chr6	27850986	27850986	*	0.00113934	7.59383	82.5309	74.9371	NM_003520	HIST1H2BN	12326	+	0	0	0	0	0	0
chr7	155397734	155397734	*	0.00114099	-6.73293	72.9184	79.6513	NR_147174	LOC100286906	15660	+	0	0	1	0	0	0
chr2	156339005	156339005	*	0.00114224	14.3849	78.2321	63.8472	NR_147695	FLJ46875	3116	-	0	1	0	0	0	0
chr1	30758041	30758041	*	0.00114258	-26.5255	34.6417	61.1672	NM_006762	LAPTM5	-206	-	1	0	0	0	0	0
chr6	8438601	8438601	*	0.00114315	-11.0744	61.4496	72.524	NR_038979	LOC100506207	2980	+	0	0	1	0	0	0
chr4	47033088	47033088	*	0.00114554	12.4722	44.525	32.0527	NM_000812	GABRB1	1812	+	0	0	1	0	1	0
chr20	45348833	45348833	*	0.00114631	14.0494	63.4628	49.4134	NM_002999	SDC4	-410	-	1	0	0	0	1	0
chr1	179588685	179588685	*	0.00114765	6.9261	86.2583	79.3322	NM_001199091	TDRD5	-2928	+	0	0	0	0	1	0
chr1	64202818	64202818	*	0.00114789	5.02343	89.197	84.1736	NM_152489	UBE2U	-800	+	1	0	0	0	0	0
chr21	46494782	46494782	*	0.00114837	4.81602	90.5885	85.7725	NR_046400	DIP2A-IT1	32313	+	0	0	1	0	0	0
chr2	66241486	66241486	*	0.0011484	12.5145	72.6933	60.1788	NR_039938	MIR4778	116843	-	0	0	0	0	0	0
chr1	226000152	226000152	*	0.00114931	-22.3229	21.4776	43.8006	NM_152608	SDE2	-788	-	1	0	0	0	1	0
chr20	50117266	50117266	*	0.0011497	24.821	81.4484	56.6275	NM_022442	UBE2V1	-1308	-	1	0	1	0	0	0
chr4	99361215	99361215	*	0.00115103	9.46224	87.3078	77.8456	NR_133005	ADH1C	-8171	-	0	0	0	0	0	0
chr6	44266775	44266775	*	0.00115201	10.3415	81.8468	71.5053	NM_004556	NFKBIE	-988	-	1	0	0	0	1	0
chr4	88281680	88281680	*	0.00115427	7.81684	85.9363	78.1194	NM_152542	PPM1K	3152	-	0	0	1	0	0	0
chr1	42959705	42959705	*	0.00115776	-9.80008	25.3599	35.16	NR_033967	SLC2A1-AS1	658	+	1	0	1	0	1	0
chr2	239231616	239231616	*	0.00115793	-23.1654	46.8993	70.0648	NR_026664	MGC16025	-36160	-	0	0	1	0	1	0
chr19	43206126	43206126	*	0.00115824	-21.3845	46.8154	68.2	NM_213633	PSG4	-353	-	1	0	0	0	0	0
chr6	15337373	15337373	*	0.00115839	-21.5085	23.8796	45.3881	NM_001267040	JARID2	88520	+	0	0	1	0	0	0
chr7	1567612	1567612	*	0.00115859	21.4887	80.7288	59.2401	NM_032302	PSMG3	2382	-	0	1	0	0	0	0
chr5	132415064	132415064	*	0.00115907	11.9688	24.2866	12.3177	NM_001207001	C5orf56	4293	+	0	0	1	0	0	0
chr12	118494036	118494036	*	0.00115911	5.63419	9.8101	4.17591	NM_022491	SUDS3	117485	+	0	0	0	0	0	0
chr18	49490885	49490885	*	0.00115964	13.0083	83.9663	70.958	NR_002571	SNORD58A	463	-	1	1	0	0	1	0
chr7	98203857	98203857	*	0.00116111	9.21719	85.6916	76.4744	NM_177455	BHLHA15	-8397	+	0	0	1	0	1	0
chr11	5664684	5664684	*	0.00116141	9.88691	84.4799	74.593	NM_033092	TRIM5	20426	-	0	1	1	0	0	0
chr4	791174	791174	*	0.00116188	-15.308	53.2723	68.5803	NR_036511	LOC100129917	-9327	-	0	0	1	0	0	0
chr20	46085845	46085845	*	0.001163	14.6381	73.3679	58.7298	NM_020967	NCOA5	4097	-	0	0	1	0	0	0
chr20	34269410	34269410	*	0.00116546	-8.62057	4.17734	12.7979	NM_001672	ASIP	9047	+	0	0	0	1	0	0
chr16	24076472	24076472	*	0.00116563	20.9389	51.7014	30.7625	NR_106996	MIR1273H	-126644	+	0	0	1	0	0	0
chr8	142664653	142664653	*	0.00116585	-10.2495	81.3037	91.5532	NM_003724	JRK	5342	-	0	1	0	0	0	0
chr6	36129915	36129915	*	0.00116646	17.1898	62.2308	45.041	NR_072996	MAPK13	-569	+	1	0	0	0	1	0
chr16	64004005	64004005	*	0.00116697	17.2806	83.8814	66.6008	NM_001797	CDH11	1118133	-	0	0	0	0	0	0
chr15	34365155	34365155	*	0.00116827	5.53904	95.1051	89.5661	NM_153613	LPCAT4	2040	-	0	1	0	0	1	0
chr5	108115079	108115079	*	0.00116899	12.2994	78.9713	66.6719	NM_001163315	FBXL17	267020	-	0	0	1	0	0	0
chr3	98779020	98779020	*	0.00117174	17.9164	36.9722	19.0558	NM_001323367	ST3GAL6	15715	+	0	0	1	0	0	0
chr10	3274111	3274111	*	0.00117186	6.1245	94.8944	88.7699	NR_131187	LOC105376360	-44584	+	0	0	0	0	0	0
chr21	14064342	14064342	*	0.00117553	-17.8247	74.7399	92.5646	NR_027270	ANKRD20A11P	-83899	-	0	0	0	1	0	0
chr12	53982701	53982701	*	0.00117763	-26.9378	18.3896	45.3273	NM_017409	HOXC10	-2461	+	0	0	0	0	0	0
chr15	41838465	41838465	*	0.00117782	19.1861	74.501	55.3149	NM_001114633	PLA2G4B	-348	+	1	0	1	0	0	0
chr17	18203468	18203468	*	0.00117827	15.9642	75.2293	59.2652	NM_017758	ALKBH5	19917	+	0	0	1	0	0	0
chr6	2244608	2244608	*	0.00117846	20.3245	77.2685	56.9441	NM_001500	GMDS	1027	-	1	0	1	0	1	0
chr10	62019285	62019285	*	0.00117858	14.5397	42.5901	28.0504	NM_001244638	ARID5B	-29926	+	0	0	1	0	0	0
chr1	167555851	167555851	*	0.00117859	25.5096	72.5471	47.0374	NM_003851	CREG1	-2033	-	0	0	0	0	0	0
chr9	121370519	121370519	*	0.00117896	-6.81061	10.63	17.4406	NR_073037	STOM	-216	-	1	0	0	1	0	0
chr1	206940567	206940567	*	0.001179	13.4165	84.6065	71.19	NM_002644	PIGR	5900	-	0	1	0	0	0	0
chr6	139697120	139697120	*	0.00117918	-11.2208	70.2386	81.4594	NR_038399	FILNC1	-73953	+	0	0	0	0	0	0
chr21	9822525	9822525	*	0.0011792	9.58052	78.8553	69.2747	NR_038377	LINC01667	-1465	-	1	0	0	0	0	0
chr10	70132372	70132372	*	0.00117981	8.65744	16.7375	8.08003	NM_001198696	AIFM2	563	-	0	0	1	1	0	0
chr13	76981449	76981449	*	0.00118101	17.6258	85.1158	67.4901	NM_006493	CLN5	-10475	+	0	0	0	0	1	0
chr6	27602711	27602711	*	0.00118194	-12.7097	20.8066	33.5163	NR_038294	LINC01012	-91324	+	0	0	0	0	0	0
chr12	81074454	81074454	*	0.00118239	19.6927	64.1201	44.4274	NM_024560	ACSS3	-3564	+	0	0	0	0	0	0
chr18	2657876	2657876	*	0.00118288	14.0236	69.9205	55.8969	NM_015295	SMCHD1	1991	+	0	0	1	0	1	0
chr12	124480681	124480681	*	0.00118431	11.3452	28.6936	17.3484	NM_006312	NCOR2	86784	-	0	0	1	0	0	0
chr9	122406185	122406185	*	0.00118488	-27.3235	50.2605	77.584	NM_001271165	PTGS1	30865	+	0	0	0	0	0	0
chr4	9002188	9002188	*	0.0011857	6.35008	89.1967	82.8467	NM_001306142	HMX1	-130372	-	0	0	0	0	1	0
chr10	104086244	104086244	*	0.0011865	10.978	63.9564	52.9783	NM_000494	COL17A1	-365	-	1	0	0	0	0	0
chr9	40884051	40884051	*	0.00118687	3.59117	94.9062	91.315	NR_031629	MIR1299	45042	-	0	0	0	0	0	0
chr8	143328783	143328783	*	0.00118713	-11.7555	64.1974	75.9528	NM_052963	TOP1MT	6109	-	0	0	1	0	0	0
chr17	39563733	39563733	*	0.00118847	-16.7577	33.9202	50.6779	NM_006160	NEUROD2	44190	-	0	0	0	0	0	0
chr19	11166016	11166016	*	0.00118896	10.9475	77.3645	66.417	NM_182513	SPC24	-10205	-	0	1	0	0	0	0
chr8	41665464	41665464	*	0.00119079	22.6753	73.0143	50.339	NM_020480	ANK1	-179	-	1	0	1	0	0	0
chr3	195258836	195258836	*	0.00119084	-16.0688	34.887	50.9558	NM_001308069	XXYLT1	-10917	-	0	0	1	0	1	0
chr4	1841700	1841700	*	0.00119157	-11.5616	74.4244	85.986	NM_012318	LETM1	14548	-	0	1	0	0	1	0
chr1	211831426	211831426	*	0.00119159	9.6151	83.2858	73.6707	NR_135820	LOC102723727	467	+	1	0	1	0	1	0
chr1	148680946	148680946	*	0.00119196	7.9954	82.3393	74.3439	NM_001364008	NOTCH2NLB	-1183	-	1	0	0	0	1	0
chr7	2572532	2572532	*	0.00119243	24.5201	72.6818	48.1617	NM_001287500	IQCE	13562	+	0	0	1	0	0	0
chr11	2521499	2521499	*	0.00119494	13.5363	73.6666	60.1303	NM_181798	KCNQ1	60047	+	0	0	1	0	0	0
chr10	119177227	119177227	*	0.00119573	7.76141	80.0999	72.3385	NM_006793	PRDX3	1639	-	0	0	1	0	1	0
chr10	59903400	59903400	*	0.00119608	6.20608	85.4633	79.2572	NM_005436	CCDC6	3257	-	0	0	1	0	0	0
chr3	128814564	128814564	*	0.00119643	-5.6203	80.7756	86.3959	NR_034179	LOC653712	56978	-	0	1	0	0	0	0
chr3	120909687	120909687	*	0.00119655	-6.73553	3.03282	9.76836	NM_001348345	STXBP5L	584	+	0	1	0	0	1	0
chr10	89415610	89415610	*	0.00119826	17.1937	31.6643	14.4706	NM_012420	IFIT5	1044	+	0	0	1	0	1	0
chr3	42905893	42905893	*	0.00119933	4.1451	22.1875	18.0424	NM_207404	ZNF662	-17	+	1	0	0	0	1	0
chr8	66173631	66173631	*	0.00119937	12.5204	71.6978	59.1774	NM_000756	CRH	5015	-	0	0	1	0	0	0
chr1	158465488	158465488	*	0.00119946	-19.7817	37.3979	57.1796	NM_001004473	OR10K1	-74	+	1	0	0	0	0	0
chr7	63900272	63900272	*	0.00119965	10.9825	20.4984	9.51591	NR_145488	ZNF722P	-98534	+	0	0	0	0	1	0
chr1	12178252	12178252	*	0.00120117	-12.1489	20.3275	32.4764	NM_001066	TNFRSF1B	11251	+	0	0	1	0	0	0
chr9	21699445	21699445	*	0.00120139	25.1032	72.5216	47.4184	NM_002451	MTAP	-103191	+	0	0	0	0	0	0
chr4	168850460	168850460	*	0.00120151	16.2594	72.421	56.1616	NM_001166110	PALLD	18457	+	0	0	1	0	0	0
chr10	133144544	133144544	*	0.00120172	18.0378	80.7078	62.6699	NM_001347866	KNDC1	-15910	+	0	0	0	0	0	0
chr17	81309500	81309500	*	0.00120325	7.77506	15.6196	7.84453	NR_038080	LINC00482	-253	-	1	0	0	0	1	0
chr5	73508669	73508669	*	0.00120596	-7.01838	83.7785	90.7969	NM_001037637	BTF3	10246	+	0	0	0	0	0	0
chr6	41406791	41406791	*	0.00120687	7.46483	57.4259	49.9611	NM_001199509	NCR2	71003	+	0	0	0	0	1	0
chr15	41545404	41545404	*	0.00120744	15.6764	85.215	69.5385	NM_015540	RPAP1	-1128	-	1	0	0	0	1	0
chr10	77351124	77351124	*	0.00120799	23.8977	60.2305	36.3328	NR_126365	KCNMA1-AS3	254	+	1	1	1	0	0	0
chr1	28579871	28579871	*	0.00120863	17.3517	75.8866	58.5349	NR_002987	SNORA61	23	-	1	1	1	0	1	0
chr11	119597948	119597948	*	0.00120991	25.7605	59.5408	33.7803	NM_002855	NECTIN1	130778	-	0	0	0	0	0	0
chr6	128930150	128930150	*	0.00121284	-8.70044	27.5634	36.2638	NM_001079823	LAMA2	47011	+	0	0	1	1	0	0
chr6	109457314	109457314	*	0.00121395	21.5531	62.7656	41.2126	NM_022765	MICAL1	-1328	-	1	0	1	0	1	0
chr19	45815359	45815359	*	0.00121405	-12.6255	10.7431	23.3686	NM_030785	RSPH6A	-13	-	1	0	0	1	0	0
chr1	234778558	234778558	*	0.00121505	-14.6281	59.4264	74.0545	NR_148962	PP2672	-18503	-	0	0	0	0	0	0
chr22	42644685	42644685	*	0.00121789	18.3819	39.5237	21.1418	NM_001171660	CYB5R3	-52	-	1	0	1	0	0	0
chr9	94607058	94607058	*	0.00121844	14.5145	84.8744	70.3599	NM_003837	FBP2	-13227	-	0	0	1	0	0	0
chr1	240139737	240139737	*	0.00121853	9.00568	83.8204	74.8147	NM_001305424	FMN2	47854	+	0	0	1	0	0	0
chr21	31728610	31728610	*	0.00122074	16.2775	72.4815	56.204	NM_020706	SCAF4	3509	-	0	0	1	0	0	0
chr12	121240705	121240705	*	0.00122086	-24.3	15.9575	40.2575	NM_001261398	P2RX4	30846	+	0	1	1	0	0	0
chr16	85147355	85147355	*	0.00122091	16.8852	63.5646	46.6793	NR_033984	LINC02139	10207	+	0	0	1	0	0	0
chr1	172779049	172779049	*	0.00122124	12.4748	35.1354	22.6606	NM_001302746	FASLG	120043	+	0	0	0	0	0	0
chr3	22372960	22372960	*	0.00122234	-3.65981	4.61146	8.27126	NR_046876	ZNF385D-AS2	415823	+	0	0	0	0	1	0
chr10	484854	484854	*	0.00122243	-12.5371	61.5359	74.0731	NR_147612	LOC101930421	-143710	+	0	0	1	1	0	0
chr17	2883661	2883661	*	0.0012226	25.4153	55.4391	30.0239	NR_110818	LOC101927911	82235	-	0	0	1	0	0	0
chr8	2075290	2075290	*	0.00122265	10.2113	26.1621	15.9508	NR_106983	MIR7160	-1299	+	1	0	1	0	0	0
chr3	115790827	115790827	*	0.0012238	16.0288	83.4232	67.3944	NR_145779	SNORD155	114300	-	0	0	0	0	0	0
chr7	106329465	106329465	*	0.00122381	23.6985	26.7595	3.061	NM_005746	NAMPT	-44274	-	0	0	0	0	0	0
chr7	5192120	5192120	*	0.00122464	8.75363	79.7586	71.005	NM_001033519	WIPI2	1918	+	0	0	1	0	1	0
chr7	97951488	97951488	*	0.00122504	5.19509	82.8257	77.6306	NR_049875	MIR5692A1	-12170	+	0	0	1	0	0	0
chr4	68130041	68130041	*	0.00122591	15.6905	79.7517	64.0612	NM_207407	TMPRSS11F	-173	-	1	0	0	0	0	0
chr1	16645123	16645123	*	0.00122685	20.6375	70.0898	49.4523	NR_027504	MST1P2	-451	+	1	0	0	0	1	0
chr9	111604204	111604204	*	0.00122752	29.2457	78.3273	49.0816	NM_001146108	PTGR1	-4350	-	0	0	1	0	0	0
chr13	111561766	111561766	*	0.00122804	13.5754	81.6429	68.0676	NR_135814	LINC02337	-34243	+	0	0	0	0	1	0
chr4	103197396	103197396	*	0.00122812	13.4461	42.8895	29.4434	NM_001813	CENPE	1014	-	0	0	1	0	1	0
chr22	20077068	20077068	*	0.00122826	12.0193	80.1667	68.1475	NM_001190326	DGCR8	-3164	+	0	0	0	0	0	0
chr16	85626972	85626972	*	0.00122852	-19.9686	28.8353	48.8039	NM_014615	GSE1	13844	+	0	0	1	0	1	0
chr9	138179887	138179887	*	0.00122875	11.0107	61.0595	50.0488	NR_135133	LOC101928932	23567	-	0	0	0	0	0	0
chr5	19980908	19980908	*	0.00122929	8.91745	85.7405	76.823	NM_001349560	CDH18	7337	-	0	0	1	0	0	0
chr1	27532407	27532407	*	0.0012295	-12.2405	79.1093	91.3498	NM_006990	WASF2	-42221	-	0	0	0	0	0	0
chr19	52493142	52493142	*	0.00123089	-9.7912	7.52545	17.3167	NM_001321425	ZNF808	-34514	+	0	0	1	1	0	0
chr5	133225627	133225627	*	0.00123298	23.7185	66.7737	43.0552	NM_002154	HSPA4	173659	+	0	0	1	0	0	0
chr1	244600240	244600240	*	0.00123355	16.5085	70.2249	53.7164	NR_123736	DESI2	-52808	+	0	0	1	0	0	0
chr20	62285770	62285770	*	0.00123394	-11.382	59.2355	70.6176	NM_175573	ADRM1	-17126	+	0	0	1	1	0	0
chr10	484880	484880	*	0.00123403	-12.8475	62.0298	74.8773	NR_147612	LOC101930421	-143684	+	0	0	1	1	0	0
chr11	10309528	10309528	*	0.0012341	18.6126	69.4162	50.8036	NR_103765	CAND1.11	1217	+	0	0	1	0	1	0
chr17	59826184	59826184	*	0.00123804	22.8047	47.6409	24.8361	NR_029493	MIR21	-15082	+	0	0	1	0	0	0
chr17	40822888	40822888	*	0.00123805	29.6251	74.8673	45.2422	NM_000421	KRT10	-278	-	1	0	1	0	0	0
chr10	111079226	111079226	*	0.00123839	-18.2687	35.6124	53.8812	NM_000681	ADRA2A	2196	+	0	1	0	1	0	0
chr6	117837606	117837606	*	0.00123842	14.4887	44.081	29.5923	NM_001029858	SLC35F1	-69920	+	0	0	0	0	0	0
chr20	23358621	23358621	*	0.00123929	8.34873	26.5111	18.1623	NR_109884	LINC01431	-495	-	1	0	0	0	1	0
chr19	41261765	41261765	*	0.00124162	16.3807	58.789	42.4083	NM_144732	HNRNPUL1	-711	+	1	1	0	0	1	0
chr8	86620079	86620079	*	0.0012454	17.0229	74.1859	57.1631	NM_003909	CPNE3	105654	+	0	0	1	0	0	0
chr1	235090734	235090734	*	0.00124569	-19.3479	38.2	57.5479	NR_027454	LINC01348	-20917	-	0	0	0	0	0	0
chr19	45815341	45815341	*	0.00124605	-12.7943	10.8829	23.6771	NM_030785	RSPH6A	7	-	1	1	0	1	0	0
chr7	148783041	148783041	*	0.00124645	7.17605	88.4029	81.2268	NM_003592	CUL1	84202	+	0	0	1	1	0	0
chr19	5288203	5288203	*	0.00124672	23.7924	80.6544	56.862	NM_130853	PTPRS	52601	-	0	0	1	0	0	0
chr6	17985937	17985937	*	0.00124714	12.2382	64.2791	52.0409	NM_022113	KIF13A	1687	-	0	0	1	0	1	0
chr11	69281129	69281129	*	0.00124877	27.8911	75.066	47.175	NM_001293296	MYEOV	-13009	+	0	0	0	0	0	0
chr19	46429355	46429355	*	0.00125002	10.704	50.7157	40.0117	NM_032040	CCDC8	-15694	-	0	0	0	0	1	0
chr1	156480873	156480873	*	0.00125062	-5.51544	3.97608	9.49152	NM_001271629	MEF2D	9727	-	0	1	0	0	0	0
chr14	74492253	74492253	*	0.00125141	5.32741	9.30144	3.97404	NM_001363688	NPC2	1260	-	1	0	1	0	1	0
chr1	6273747	6273747	*	0.00125264	19.9149	88.8069	68.892	NM_207370	GPR153	-12773	-	0	0	1	0	0	0
chr7	14152911	14152911	*	0.00125444	9.23672	57.2306	47.9939	NM_001163148	ETV1	-161487	-	0	0	1	0	0	0
chr4	139437266	139437266	*	0.00125496	3.40244	93.902	90.4995	NM_031296	RAB33B	-16541	+	0	0	0	0	1	0
chr10	133309839	133309839	*	0.0012556	10.5273	89.6585	79.1312	NM_001256618	TUBGCP2	-684	-	1	1	1	1	0	0
chr21	35025634	35025634	*	0.00125631	-21.8746	48.0206	69.8952	NR_026812	RUNX1-IT1	13793	-	0	0	1	0	1	0
chr5	60696962	60696962	*	0.00125775	8.81962	72.9068	64.0872	NM_001145208	DEPDC1B	3205	-	0	0	1	0	0	0
chr9	18976684	18976684	*	0.00125811	11.9327	33.4028	21.4701	NM_001287050	SAXO1	56575	-	0	0	1	0	0	0
chr22	46661301	46661301	*	0.00125943	25.2084	78.7607	53.5524	NM_015124	GRAMD4	40901	+	0	0	1	0	1	0
chr1	156291417	156291417	*	0.00126099	10.5238	17.243	6.7192	NM_001323617	SMG5	82	-	1	1	0	1	0	0
chr8	64586514	64586514	*	0.00126266	-4.90842	6.12969	11.0381	NR_152770	LOC401463	-4623	-	0	0	0	0	1	0
chr5	36783444	36783444	*	0.00126308	10.1538	88.4516	78.2978	NR_046262	NIPBL-DT	93251	-	0	0	0	0	0	0
chr10	62433314	62433314	*	0.00126422	18.833	49.0092	30.1762	NR_104162	LOC283045	-58188	-	0	0	1	0	0	0
chr5	132817539	132817539	*	0.00126483	11.0746	87.1319	76.0573	NM_175873	SOWAHA	4217	+	0	0	0	0	0	0
chr1	37690964	37690964	*	0.00126511	-12.9119	16.4919	29.4038	NM_001350771	C1orf109	-370	-	1	0	1	0	1	0
chr8	95100667	95100667	*	0.00126536	10.475	16.2714	5.79642	NR_132986	MIR3150BHG	-27486	-	0	0	1	0	0	0
chr1	6300780	6300780	*	0.00126542	12.1585	93.7376	81.579	NM_207370	GPR153	-39806	-	0	0	1	0	0	0
chr4	165209071	165209071	*	0.0012663	9.30413	79.4358	70.1316	NM_001161521	KLHL2	-948	+	1	0	1	0	1	0
chr17	77147559	77147559	*	0.00126782	21.8887	73.5532	51.6644	NM_001039573	SEC14L1	6638	+	0	0	1	0	0	0
chr15	66503527	66503527	*	0.00126885	18.8141	53.6146	34.8005	NR_002441	SNORD18A	-214	-	1	1	0	0	0	0
chr16	49698466	49698466	*	0.0012689	-10.454	66.3644	76.8185	NM_001330533	ZNF423	-34236	-	0	0	1	1	0	0
chr18	46560574	46560574	*	0.0012697	6.47755	91.3247	84.8471	NM_001145472	LOXHD1	-1268	-	1	0	1	1	0	0
chr11	35950186	35950186	*	0.00127038	9.46881	82.1925	72.7237	NM_001304263	LDLRAD3	6207	+	0	0	1	0	0	0
chr7	16740537	16740537	*	0.00127269	18.7977	41.7395	22.9418	NM_014399	TSPAN13	-13189	+	0	0	0	0	0	0
chr2	39245088	39245088	*	0.00127312	-22.9735	55.9933	78.9669	NR_144521	CDKL4	-1106	-	1	0	0	0	1	0
chr10	35260118	35260118	*	0.00127466	28.3778	70.3044	41.9266	NM_181698	CCNY	13139	+	0	0	1	0	0	0
chr7	157576655	157576655	*	0.0012758	-17.6836	45.2056	62.8891	NR_029689	MIR153-2	-2234	-	0	1	0	1	0	0
chr22	29202927	29202927	*	0.00127592	-14.4029	12.3267	26.7296	NM_001267895	EMID1	-2985	+	0	0	0	0	0	0
chr12	19131888	19131888	*	0.00127634	27.0156	67.0002	39.9846	NM_001190860	PLEKHA5	2198	+	0	0	1	0	1	0
chr1	206971467	206971467	*	0.00127634	19.2547	80.5844	61.3297	NM_001122979	FCAMR	-843	-	1	0	0	0	0	0
chr11	20367506	20367506	*	0.00127705	20.4304	69.1022	48.6719	NM_001098523	HTATIP2	3367	+	0	1	1	0	0	0
chr10	95289436	95289436	*	0.00127717	21.7115	68.6851	46.9736	NM_020992	PDLIM1	1713	-	0	0	1	0	1	0
chr13	99085332	99085332	*	0.00127727	-8.58052	17.4609	26.0414	NM_001318849	DOCK9	1075	-	1	0	1	0	1	0
chr7	1567395	1567395	*	0.0012774	24.0061	80.6436	56.6375	NM_032302	PSMG3	2599	-	0	1	0	0	0	0
chr1	28517225	28517225	*	0.00127747	15.4095	65.8122	50.4027	NM_001269	RCC1	-1008	+	1	0	1	0	1	0
chr12	54197024	54197024	*	0.00127791	-11.6583	44.965	56.6233	NM_001243787	SMUG1	-8031	-	0	0	0	0	0	0
chr7	157582211	157582211	*	0.00127832	9.64725	81.7196	72.0723	NR_029689	MIR153-2	-7790	-	0	0	1	0	0	0
chr9	117745834	117745834	*	0.00127835	6.75893	78.9769	72.2179	NM_138554	TLR4	41661	+	0	0	0	0	1	0
chr6	10399082	10399082	*	0.00127868	7.57254	83.1654	75.5929	NR_145448	TFAP2A-AS2	-5420	+	0	0	1	0	0	0
chr18	63476889	63476889	*	0.00127873	12.3489	88.4416	76.0927	NM_002639	SERPINB5	-22	+	1	0	0	0	0	0
chr2	222860036	222860036	*	0.00127985	15.2363	53.6536	38.4173	NM_004457	ACSL3	-898	+	1	0	0	0	1	0
chr15	95627000	95627000	*	0.00127997	-9.20484	36.014	45.2188	NR_027132	LINC00924	193909	+	0	0	0	0	0	0
chr12	47301644	47301644	*	0.00128003	18.7223	86.495	67.7727	NR_135024	LOC105369747	5756	-	0	0	0	0	0	0
chr19	48781287	48781287	*	0.00128109	31.1061	72.9532	41.8471	NM_019113	FGF21	25730	+	0	0	0	0	0	0
chr4	116297134	116297134	*	0.00128113	2.59958	95.1706	92.571	NR_031737	MIR1973	-2591	+	0	0	0	0	0	0
chr12	132180746	132180746	*	0.00128167	5.89858	85.6746	79.776	NR_146452	LINC02361	8950	-	0	0	0	0	1	0
chr12	53983509	53983509	*	0.00128202	-9.83894	8.67423	18.5132	NM_017409	HOXC10	-1653	+	0	0	0	0	1	0
chr6	81750899	81750899	*	0.00128212	14.5261	30.3643	15.8382	NM_017633	TENT5A	1813	-	0	0	1	0	1	0
chr10	28925247	28925247	*	0.00128251	-22.2107	28.4097	50.6204	NM_001278522	C10orf126	78841	+	0	0	0	1	0	0
chr8	18747982	18747982	*	0.00128403	5.33808	8.12192	2.78384	NM_206909	PSD3	60914	-	0	0	1	0	0	0
chr4	3876627	3876627	*	0.00128436	7.2904	80.8939	73.6035	NR_130742	FAM86EP	78802	-	0	0	0	0	1	0
[truncated: 4,795 more rows]

## Sheet: Table S3A
Tabe S3A: IPA canonical pathway analysis on genes whose promoters were found to contain altered CpG methylation in NEC ileum versus non-NEC samples
Ingenuity Canonical Pathways	-log(p-value)	Ratio	Molecules
RhoGDI Signaling	5.3	0.382	ACTA1,ARHGAP9,ARHGDIA,ARHGDIB,ARHGDIG,ARHGEF1,ARHGEF15,ARHGEF18,ARHGEF19,ARHGEF3,ARHGEF5,ARHGEF7,ARPC4,CDH10,CDH12,CDH13,CDH17,CDH18,CDH20,CDH26,CDH6,CDH7,CDH9,CFL2,DGKZ,ESR1,GNAI2,GNAL,GNAS,GNAT2,GNB1,GNB1L,GNB3,GNB5,GNG10,GNG2,GNG3,GNG4,ITGA2,ITGA4,ITGAV,ITGB1,ITGB2,ITGB4,LIMK2,MYL1,MYL10,MYL12B,MYL5,MYL6B,MYL7,MYLPF,PAK1,PAK6,PI4KA,PIP5K1A,PPP1R12C,PRKCA,RHOA,RHOB,RHOBTB2,RHOC,RHOG,RHOH,RHOT2,…
FXR/RXR Activation	5.27	0.416	A1BG,ABCB4,ABCC2,ABCG5,ABCG8,APOA1,APOA4,APOB,APOD,APOH,APOL1,CLU,CYP19A1,CYP8B1,FABP6,FBP1,FGA,FGF19,FGFR4,FOXA2,G6PC1,G6PC3,GC,HNF1A,HNF4A,IL18,IL1B,IL1F10,IL1RN,IL36B,ITIH4,LIPC,MAPK12,MAPK8,NR0B2,NR1H4,NR1I2,NR5A2,ORM1,PON3,PPARGC1A,SDC1,SLC10A2,SLC22A7,SLC27A5,SLC4A2,SLC51A,SLC51B,SULT2A1,TF,TTR,VTN
Hepatic Cholestasis	4.04	0.361	ABCB1,ABCB4,ABCC2,ABCC3,ABCG5,ABCG8,ADCY4,CD70,CSF2,CYP3A5,CYP8B1,ESR1,FABP6,FGF19,FGFR4,HNF1A,HNF4A,HSD3B7,IKBKE,IL12A,IL17C,IL18,IL1B,IL1F10,IL1R1,IL1RL1,IL1RN,IL2,IL21,IL25,IL36B,IL4,IL5,IL6,IRAK2,LEP,MAP3K7,MAPK12,MAPK8,NFKB1,NFKBIE,NGFR,NR0B2,NR1H4,NR1I2,NR5A2,OSM,PRKAG2,PRKCA,PRKCZ,PRKD1,SLC10A2,SLC22A7,SLC4A2,SLCO1A2,TJP2,TNFSF10,TNFSF11,TNFSF13,TNFSF13B,TNFSF14,TNFSF8,TNFSF9,TRAF2,TRAF6
Signaling by Rho Family GTPases	3.31	0.328	ACTA1,ARFIP2,ARHGEF1,ARHGEF15,ARHGEF18,ARHGEF19,ARHGEF3,ARHGEF5,ARHGEF7,ARPC4,CDH10,CDH12,CDH13,CDH17,CDH18,CDH20,CDH26,CDH6,CDH7,CDH9,CFL2,GFAP,GNAI2,GNAL,GNAS,GNAT2,GNB1,GNB1L,GNB3,GNB5,GNG10,GNG2,GNG3,GNG4,ITGA2,ITGA4,ITGAV,ITGB1,ITGB2,ITGB4,LIMK2,MAP3K21,MAP3K9,MAPK12,MAPK3,MAPK8,MYL1,MYL10,MYL12B,MYL5,MYL6B,MYL7,MYLK,MYLPF,NFKB1,PAK1,PAK6,PI4KA,PIK3CB,PIK3CD,PIK3CG,PIK3R1,PIK3R5,PIP5K1A,PPP1…
PXR/RXR Activation	3.28	0.429	ABCB1,ABCC2,ABCC3,ALAS1,CES3,CYP2A6 (includes others),CYP2C19,CYP2C9,CYP3A4,CYP3A5,G6PC1,GSTA1,GSTA2,HMGCS2,HNF4A,IGFBP1,IL6,NCOA1,NR0B2,NR1I2,PAPSS2,PPARGC1A,PRKAG2,SCD,SULT2A1,UGT1A1,UGT1A9 (includes others)
Airway Pathology in Chronic Obstructive Pulmonary Disease	3.12	0.372	APOD,CCL2,CD70,CSF2,CXCL1,FGF1,FGF11,FGF14,FGF18,FGF19,FGF2,FGF20,FGF22,FGF23,GZMB,IL12A,IL17C,IL18,IL1B,IL1F10,IL2,IL21,IL23A,IL25,IL36B,IL4,IL5,IL6,LCN15,LEP,MMP1,MMP2,ORM1,OSM,TNFSF10,TNFSF11,TNFSF13,TNFSF13B,TNFSF14,TNFSF8,TNFSF9,TSLP
SPINK1 Pancreatic Cancer Pathway	3.11	0.436	CELA2B,CELA3A,CELA3B,CLPS,CPA2,CPD,CPM,CPN1,CPQ,CTRB2,CTRC,CTRL,CTSB,KLK1,KLK10,KLK11,KLK12,KLK4,KLK6,KLK7,MMP12,SMAD2,SMAD3,TGFBR2
Regulation Of The Epithelial Mesenchymal Transition By Growth Factors Pathway	2.94	0.335	CD70,CDH12,DOCK10,EGFR,ERBB2,ETS1,FGF1,FGF11,FGF14,FGF18,FGF19,FGF2,FGF20,FGF22,FGF23,FGFR2,FGFR4,FRS2,IKBKE,IL6,IL6R,KRAS,MAP3K7,MAPK12,MAPK13,MAPK3,MAPK8,MET,mir-192,mir-34,mir-8,MMP1,MMP2,NFKB1,NGFR,PDGFD,PDGFRA,PDGFRB,PIK3CB,PIK3CD,PIK3CG,PIK3R1,PIK3R5,RAF1,RALA,RAP1A,RASD2,RHOA,SHC1,SMAD2,SMAD3,SNAI1,TGFBR2,TNFSF10,TNFSF11,TNFSF13,TNFSF13B,TNFSF14,TNFSF8,TNFSF9,VIM,ZEB1,ZEB2
PAK Signaling	2.94	0.371	ARHGEF7,CFL2,EPHA3,EPHB3,ITGA2,ITGA4,ITGAV,ITGB1,ITGB2,ITGB4,KRAS,LIMK2,MAPK12,MAPK3,MAPK8,MYL1,MYL10,MYL12B,MYL5,MYL6B,MYL7,MYLK,MYLPF,PAK1,PAK6,PDGFD,PDGFRA,PDGFRB,PIK3CB,PIK3CD,PIK3CG,PIK3R1,PIK3R5,PXN,RAF1,RALA,RAP1A,RASD2,SHC1
HMGB1 Signaling	2.89	0.344	CCL2,CD70,CSF2,IFNGR2,IL12A,IL17C,IL18,IL1B,IL1F10,IL1R1,IL2,IL21,IL25,IL36B,IL4,IL5,IL6,KRAS,LEP,MAPK12,MAPK13,MAPK3,MAPK8,NFKB1,NGFR,OSM,PIK3CB,PIK3CD,PIK3CG,PIK3R1,PIK3R5,PLAT,RALA,RAP1A,RASD2,RHOA,RHOB,RHOBTB2,RHOC,RHOG,RHOH,RHOT2,RHOU,RND1,RND3,SELE,TNFSF10,TNFSF11,TNFSF13,TNFSF13B,TNFSF14,TNFSF8,TNFSF9,VCAM1
Thrombin Signaling	2.68	0.325	ADCY4,ARHGEF1,ARHGEF15,ARHGEF3,ARHGEF5,EGFR,F2,F2RL3,GATA2,GNAI2,GNAL,GNAS,GNAT2,GNB1,GNB1L,GNB3,GNB5,GNG10,GNG2,GNG3,GNG4,KRAS,MAPK12,MAPK13,MAPK3,MYL1,MYL10,MYL12B,MYL5,MYL6B,MYL7,MYLK,MYLPF,NFKB1,NOTUM,PDIA3,PIK3CB,PIK3CD,PIK3CG,PIK3R1,PIK3R5,PLCB2,PLCD1,PLCE1,PLCH1,PLCL2,PRKCA,PRKCZ,PRKD1,RAF1,RALA,RAP1A,RASD2,RHOA,RHOB,RHOBTB2,RHOC,RHOG,RHOH,RHOT2,RHOU,RND1,RND3,ROCK2,SHC1,SRC
IL-8 Signaling	2.67	0.327	BAX,BCL2L1,CR2,CXCL1,EGFR,FLT1,GNAI2,GNAS,GNB1,GNB1L,GNB3,GNB5,GNG10,GNG2,GNG3,GNG4,IKBKE,IL9,IRAK2,ITGAM,ITGAV,ITGB2,KRAS,LIMK2,MAP4K4,MAPK12,MAPK3,MAPK8,MMP2,MYL12B,MYL7,NAPEPLD,NFKB1,PIK3CB,PIK3CD,PIK3CG,PIK3R1,PIK3R5,PLCB2,PLD4,PLD5,PRKCA,PRKCZ,PRKD1,PROK1,RAB11FIP2,RAF1,RALA,RAP1A,RASD2,RHOA,RHOB,RHOBTB2,RHOC,RHOG,RHOH,RHOT2,RHOU,RND1,RND3,ROCK2,SRC,TRAF6,VCAM1
Role of Tissue Factor in Cancer	2.66	0.357	BCL2L1,BLK,CCN1,CFL2,CSF1,CSF2,CXCL1,EGFR,EIF4E,F10,F2,F7,FGA,FGG,FGR,FRK,FYN,IL1B,ITGAV,ITGB1,KRAS,LCK,LIMK2,MAPK12,MAPK13,MAPK3,MMP1,PAK1,PDIA2,PIK3CB,PIK3CD,PIK3CG,PIK3R1,PIK3R5,PRKCA,RALA,RAP1A,RASD2,RPS6KA1,RPS6KA2,SRC
Phospholipase C Signaling	2.63	0.314	ADCY4,ARHGEF1,ARHGEF15,ARHGEF18,ARHGEF19,ARHGEF3,ARHGEF5,ARHGEF7,BLNK,CALM1 (includes others),CD247,CHP1,CREB3L3,CREB5,FCER1G,FYN,GNAS,GNB1,GNB1L,GNB3,GNB5,GNG10,GNG2,GNG3,GNG4,HDAC10,HDAC3,HDAC7,HDAC9,ITGA2,ITGA4,ITGAV,ITGB1,ITGB2,ITGB4,KRAS,LCK,LCP2,MAPK3,MEF2A,MYL1,MYL10,MYL12B,MYL5,MYL6B,MYL7,MYLPF,NAPEPLD,NFKB1,PLA2G12B,PLA2G2A,PLA2G2E,PLA2G4B,PLA2G4D,PLCB2,PLCD1,PLCE1,PLD4,PLD5,PRKCA,PRKCZ,…
cAMP-mediated signaling	2.61	0.319	ADCY4,ADORA2A,AGTR1,AKAP12,AKAP7,CALM1 (includes others),CHRM1,CHRM4,CHRM5,CNGA3,CNGA4,CNGB3,CNR1,CREB3L3,CREB5,CREM,DRD2,DRD3,DUSP4,FFAR3,FPR1,FPR2,FSHR,GDE1,GDPD3,GNAI2,GNAL,GNAS,GRK2,GRK4,GRM3,GRM4,GRM6,GRM8,HRH2,HTR1D,HTR4,LAMTOR3,LPAR1,LTB4R,MAPK3,MC3R,MC4R,MPPE1,MPPED2,NAPEPLD,NPR3,OPRK1,P2RY12,P2RY14,PDE11A,PDE1A,PDE1C,PDE4A,PDE4D,PDE6B,PDE6C,PDE6D,PDE7A,PDE7B,PDE8B,PKIB,PTGDR,PTGER3,RAF1,…
CCR3 Signaling in Eosinophils	2.54	0.35	CALM1 (includes others),CCL11,CCL24,CFL2,GNAI2,GNAS,GNB1,GNB1L,GNB3,GNB5,GNG10,GNG2,GNG3,GNG4,KRAS,LIMK2,MAPK12,MAPK13,MAPK3,MYLK,PAK1,PAK6,PIK3CB,PIK3CD,PIK3CG,PIK3R1,PIK3R5,PLA2G12B,PLA2G2A,PLA2G2E,PLA2G4B,PLA2G4D,PLCB2,PRKCA,PRKCZ,PRKD1,RAF1,RALA,RAP1A,RASD2,RHOA,ROCK2
Superoxide Radicals Degradation	2.52	0.75	CAT,CYGB,GPX7,SOD1,SOD2,SOD3
Intrinsic Prothrombin Activation Pathway	2.5	0.439	COL18A1,COL2A1,COL3A1,COL5A3,F10,F13A1,F2,FGA,FGG,KLK1,KLK10,KLK11,KLK12,KLK4,KLK6,KLK7,PROC,PROS1
UVA-Induced MAPK Signaling	2.45	0.361	BCL2L1,EGFR,KRAS,MAPK12,MAPK13,MAPK3,MAPK8,NOTUM,PARP12,PARP14,PARP15,PARP3,PARP9,PDIA3,PIK3CB,PIK3CD,PIK3CG,PIK3R1,PIK3R5,PLCB2,PLCD1,PLCE1,PLCH1,PLCL2,PRKCA,RALA,RAP1A,RASD2,RPS6KA1,RPS6KA2,RPS6KC1,SMPD1,SMPD3,SMPD4,TIPARP
LPS/IL-1 Mediated Inhibition of RXR Function	2.43	0.318	ABCB1,ABCC2,ABCC3,ABCG1,ABCG5,ABCG8,ACOX2,ACSL3,ACSL5,ALAS1,ALDH1B1,ALDH2,ALDH3A1,ALDH3B1,ALDH3B2,ALDH4A1,CAT,CHST13,CHST2,CYP2A6 (includes others),CYP2C19,CYP2C9,CYP3A4,CYP3A5,ECSIT,FABP1,FABP2,FABP6,FMO2,GSTA1,GSTA2,GSTA4,GSTO2,HMGCS2,HS3ST4,IL18,IL1B,IL1F10,IL1R1,IL1RL1,IL1RN,IL36B,LIPC,MAP3K7,MAPK8,MGST1,NCOA1,NGFR,NR0B2,NR1H4,NR1I2,NR5A2,PAPSS2,PPARGC1A,PPARGC1B,SLC27A4,SLC27A5,SLCO1A2,SOD3,…
CXCR4 Signaling	2.43	0.329	ADCY4,BCAR1,DOCK1,GNAI2,GNAL,GNAS,GNAT2,GNB1,GNB1L,GNB3,GNB5,GNG10,GNG2,GNG3,GNG4,KRAS,MAPK12,MAPK3,MAPK8,MYL1,MYL10,MYL12B,MYL5,MYL6B,MYL7,MYLPF,PAK1,PAK6,PIK3CB,PIK3CD,PIK3CG,PIK3R1,PIK3R5,PLCB2,PRKCA,PRKCZ,PRKD1,PXN,RAF1,RALA,RAP1A,RASD2,RHOA,RHOB,RHOBTB2,RHOC,RHOG,RHOH,RHOT2,RHOU,RND1,RND3,ROCK2,SRC
Bile Acid Biosynthesis, Neutral Pathway	2.43	0.615	AKR1C1/AKR1C2,AKR1C3,AKR1C4,CYP3A4,CYP8B1,HSD3B7,SCP2,SLC27A5
Gαi Signaling	2.43	0.344	ADCY4,AGTR1,CAV1,CHRM4,CNR1,DRD2,DRD3,FFAR3,FPR1,FPR2,GNAI2,GNAS,GNB1,GNB1L,GNB3,GNB5,GNG10,GNG2,GNG3,GNG4,GRM3,GRM4,GRM6,GRM8,HTR1D,KRAS,LPAR1,LTB4R,MAPK3,NPR3,OPRK1,P2RY12,P2RY14,PRKAG2,PTGER3,RAF1,RALA,RAP1A,RASD2,SHC1,SRC,SSTR3,XCR1
Granulocyte Adhesion and Diapedesis	2.35	0.329	C10orf99,C5,C5AR1,CCL1,CCL11,CCL16,CCL2,CCL24,CCL25,CCL28,CKLF,CLDN10,CLDN12,CLDN14,CLDN15,CLDN16,CSF3,CXCL1,CXCL10,CXCL14,CXCL2,CXCL5,FPR1,FPR2,GNAI2,HRH1,HRH2,ICAM2,IL18,IL1B,IL1F10,IL1R1,IL1RL1,IL1RN,IL36B,ITGA4,ITGAM,ITGB1,ITGB2,JAM3,MMP1,MMP10,MMP12,MMP2,MMP20,NGFR,SDC1,SDC4,SELE,SELL,VCAM1,XCL1
Complement System	2.34	0.444	C1QA,C1QB,C1R,C1S,C4BPB,C5,C5AR1,CD46,CD55,CD59,CFI,CR2,ITGAM,ITGB2,MASP2,SERPING1
G-Protein Coupled Receptor Signaling	2.34	0.305	ADCY4,ADORA2A,ADRA1A,AGTR1,CALCR,CHRM1,CHRM4,CHRM5,CNR1,CREB3L3,CREB5,DRD2,DRD3,DUSP4,FFAR3,FPR1,FPR2,FSHR,FYN,GDE1,GDPD3,GNAI2,GNAL,GNAS,GRK2,GRK4,GRM3,GRM4,GRM6,GRM8,HRH1,HRH2,HTR1D,HTR4,IKBKE,KRAS,LAMTOR3,LPAR1,LTB4R,MAPK3,MC3R,MC4R,MPPE1,MPPED2,NAPEPLD,NFKB1,NFKBIE,NPR3,OPRK1,P2RY12,P2RY14,PDE11A,PDE1A,PDE1C,PDE4A,PDE4D,PDE6B,PDE6C,PDE6D,PDE7A,PDE7B,PDE8B,PIK3CB,PIK3CD,PIK3CG,PIK3R1,PIK3R5,PL…
Role of Pattern Recognition Receptors in Recognition of Bacteria and Viruses	2.34	0.333	C1QA,C1QB,C5,C5AR1,CD70,CSF2,EIF2AK2,IFNK,IL12A,IL17C,IL18,IL1B,IL1F10,IL2,IL21,IL25,IL36B,IL4,IL5,IL6,LEP,MAPK12,MAPK3,MAPK8,NFKB1,NLRP3,NOD1,NOD2,OAS1,OAS2,OSM,PIK3CB,PIK3CD,PIK3CG,PIK3R1,PIK3R5,PRKCA,PRKCZ,PRKD1,TLR3,TNFSF10,TNFSF11,TNFSF13,TNFSF13B,TNFSF14,TNFSF8,TNFSF9,TRAF6
Melatonin Degradation I	2.3	0.404	CYP19A1,CYP1A1,CYP2A6 (includes others),CYP2C18,CYP2C19,CYP2C9,CYP2E1,CYP3A4,CYP3A5,CYP4X1,EXT2,POR,SULT1A1,SULT1A2,SULT1C4,UGT1A1,UGT1A3,UGT1A6,UGT1A9 (includes others),UGT2B7,UGT3A1
Cardiac Hypertrophy Signaling (Enhanced)	2.3	0.286	ACVR1,ACVR1C,ADCY4,ADRA1A,AGTR1,ATF6,ATP2A3,CALM1 (includes others),CD70,CHP1,CSF2,CTF1,DLG1,DVL2,EDNRA,EDNRB,EIF2B1,EIF4E,FGF1,FGF11,FGF14,FGF18,FGF19,FGF2,FGF20,FGF22,FGF23,FGFR2,FGFR4,FZD6,GDE1,GDPD3,GNAI2,GNAS,GNB1,GNB3,GNG2,HDAC10,HDAC3,HDAC7,HDAC9,IKBKE,IL11RA,IL12A,IL15RA,IL17C,IL18,IL1B,IL1F10,IL1R1,IL1RL1,IL2,IL20RA,IL21,IL21R,IL22RA1,IL25,IL31RA,IL36B,IL4,IL5,IL5RA,IL6,IL6R,INPP5F,ITGA2…
Estrogen Biosynthesis	2.22	0.425	AKR1B15,AKR1C1/AKR1C2,AKR1C3,AKR1C4,CYP19A1,CYP1A1,CYP2A6 (includes others),CYP2C18,CYP2C19,CYP2C9,CYP2E1,CYP3A4,CYP3A5,CYP4X1,HSD17B14,HSD17B2,POR
LXR/RXR Activation	2.21	0.339	A1BG,ABCG1,ABCG5,ABCG8,APOA1,APOA4,APOA5,APOB,APOD,APOH,APOL1,CCL2,CD36,CLU,ECHS1,FGA,GC,HADH,HMGCR,IL18,IL1B,IL1F10,IL1R1,IL1RL1,IL1RN,IL36B,IL6,ITIH4,LDLR,NFKB1,NGFR,NR1H4,ORM1,PON3,S100A8,SCD,TF,TLR3,TTR,UGT1A3,VTN
Acute Phase Response Signaling	2.18	0.318	APOA1,APOH,C1R,C1S,C4BPB,C5,CP,CRABP1,ECSIT,F2,FGA,FGG,HNF1A,IKBKE,IL18,IL1B,IL1F10,IL1R1,IL1RN,IL36B,IL6,IL6R,ITIH2,ITIH4,KRAS,MAP3K7,MAPK12,MAPK13,MAPK3,MAPK8,NFKB1,NFKBIE,NGFR,NOLC1,ORM1,OSM,OSMR,PIK3CB,PIK3CD,PIK3CG,PIK3R1,RAF1,RALA,RAP1A,RASD2,RBP2,RBP5,RBP7,RIPK1,SAA2-SAA4,SERPING1,SHC1,SOD2,TF,TRAF2,TRAF6,TTR
Antioxidant Action of Vitamin C	2.17	0.346	CSF2,GSTO2,IKBKE,MAPK12,MAPK13,MAPK3,MAPK8,NAPEPLD,NFKB1,NFKBIE,NOTUM,PDIA3,PLA2G12B,PLA2G2A,PLA2G2E,PLA2G4B,PLA2G4D,PLA2R1,PLAAT4,PLB1,PLCB2,PLCD1,PLCE1,PLCH1,PLCL2,PLD4,PLD5,PNPLA8,SLC23A3,SLC2A14,SLC2A2,SLC2A5,SLC2A8,TXNDC2,TXNRD1,TXNRD3
Inhibition of ARE-Mediated mRNA Degradation Pathway	2.14	0.336	CD70,CNOT10,CNOT11,CNOT6,DIS3L,EXOSC1,EXOSC3,EXOSC4,EXOSC7,EXOSC9,MAP3K7,MAPK12,MAPK13,MAPK3,MAPKAPK2,NGFR,PABPN1,PAPOLB,PPP2CB,PPP2R2A,PPP2R2B,PPP2R2C,PPP2R3A,PRKAG2,PSMA8,PSMB11,PSME1,PSME4,PSMF1,SFN,TNFSF10,TNFSF11,TNFSF13,TNFSF13B,TNFSF14,TNFSF8,TNFSF9,YWHAQ,YWHAZ,ZFP36L1,ZNF331
Tec Kinase Signaling	2.13	0.32	ACTA1,BLK,FADD,FAS,FCER1G,FGR,FRK,FYN,GNAI2,GNAL,GNAS,GNAT2,GNB1,GNB1L,GNB3,GNB5,GNG10,GNG2,GNG3,GNG4,ITGA2,ITGA4,ITGAV,ITGB1,ITGB2,ITGB4,LCK,MAPK12,MAPK8,MS4A2,NFKB1,PAK1,PAK6,PIK3CB,PIK3CD,PIK3CG,PIK3R1,PIK3R5,PRKCA,PRKCZ,PRKD1,RHOA,RHOB,RHOBTB2,RHOC,RHOG,RHOH,RHOT2,RHOU,RND1,RND3,SRC,TNFRSF25,TNFSF10
VDR/RXR Activation	2.12	0.364	BGLAP,CSF2,CXCL10,CYP27B1,GTF2B,HES1,HOXA10,HR,HSD17B2,IGFBP1,IGFBP5,IL12A,IL1RL1,IL2,KLK6,NCOA1,PPARD,PRKCA,PRKCZ,PRKD1,PSMC5,SEMA3B,SERPINB1,SPP1,SULT2A1,TNFSF11,VDR,YY1
Semaphorin Signaling in Neurons	2.11	0.386	CFL2,FES,FYN,ITGB1,LIMK2,MAPK3,MET,PAK1,PAK6,PLXNA1,RHOA,RHOB,RHOBTB2,RHOC,RHOG,RHOH,RHOT2,RHOU,RND1,RND3,ROCK2,SEMA4D
Atherosclerosis Signaling	2.08	0.333	APOA1,APOA4,APOB,APOD,APOL1,CCL11,CCL2,CCR2,CD36,CLU,COL18A1,COL2A1,COL3A1,COL5A3,CSF1,IL18,IL1B,IL1F10,IL1RN,IL36B,IL6,ITGA4,ITGB2,MMP1,NFKB1,ORM1,PDGFD,PLA2G12B,PLA2G2A,PLA2G2E,PLA2G4B,PLA2G4D,PLA2R1,PLAAT4,PLB1,PNPLA8,S100A8,SELE,TNFSF14,TPSAB1/TPSB2,VCAM1
Inflammasome pathway	2.05	0.5	CASP5,CASP8,CTSB,IL18,IL1B,NEK7,NFKB1,NLRP3,NOD2,PYCARD
Phototransduction Pathway	2.05	0.392	CNGA3,CNGB3,GNAT2,GNB1,GNB3,GNB5,GUCA1A,GUCA1B,GUCY1B1,GUCY2C,OPN3,OPN5,PDE6B,PDE6C,PDE6D,PRKAG2,RCVRN,RGR,RGS9,SAG
Protein Kinase A Signaling	2.03	0.288	ACP1,ACP4,ADCY4,ADD3,AKAP12,AKAP7,ANAPC10,CALM1 (includes others),CDC23,CHP1,CNGA3,CNGA4,CNGB3,CREB3L3,CREB5,CREM,DUSP15,DUSP4,EBI3,EPM2A,EYA1,EYA2,GDE1,GDPD3,GLI3,GNAI2,GNAS,GNB1,GNB1L,GNB3,GNB5,GNG10,GNG2,GNG3,GNG4,GRK7,GYS2,H1-1,H1-3,HNF1A,IHH,KDELR2,MAPK3,MPPE1,MPPED2,MYL1,MYL10,MYL12B,MYL5,MYL6B,MYL7,MYLK,MYLK3,MYLPF,NAPEPLD,NFKB1,NFKBIE,NGFR,NOS3,NOTUM,PDE11A,PDE1A,PDE1C,PDE4A,PDE4D,PDE6B,P…
Gα12/13 Signaling	2.02	0.328	ARHGEF1,CDH10,CDH12,CDH13,CDH17,CDH18,CDH20,CDH26,CDH6,CDH7,CDH9,F2,F2RL3,IKBKE,KRAS,LPAR1,LPAR3,MAPK12,MAPK3,MAPK8,MEF2A,MYL1,MYL10,MYL12B,MYL5,MYL6B,MYL7,MYLPF,NFKB1,NFKBIE,PIK3CB,PIK3CD,PIK3CG,PIK3R1,PIK3R5,PXN,RAF1,RALA,RAP1A,RASD2,RHOA,ROCK2,SRC
MSP-RON Signaling Pathway	2.01	0.379	ACTA1,CCL2,CCR2,CSF1,IL12A,ITGAM,ITGB2,KLK1,KLK10,KLK11,KLK12,KLK4,KLK6,KLK7,MST1,PIK3CB,PIK3CD,PIK3CG,PIK3R1,PIK3R5,PRKCZ,RPS6KA2
Erythropoietin Signaling Pathway	2	0.317	BCL2L1,BIRC2,CD70,CSF2,HBB,HBG2,HBQ1,HBZ,IL12A,IL17C,IL18,IL1B,IL1F10,IL2,IL21,IL25,IL36B,IL4,IL5,IL6,KRAS,LEP,MACROH2A2,MAPK3,NFKB1,NFKBIE,NOS3,OSM,PIK3CB,PIK3CD,PIK3CG,PIK3R1,PIK3R5,PRKCA,PRKCZ,PRKD1,PTPN6,RAF1,RALA,RAP1A,RASD2,SHC1,SRC,TNFSF10,TNFSF11,TNFSF13,TNFSF13B,TNFSF14,TNFSF8,TNFSF9,TRPC3,WNT1
PEDF Signaling	1.99	0.354	ARHGAP22,BCL2L1,CASP8,CFLAR,FAS,GDNF,HNF1A,IKBKE,KRAS,MAPK12,MAPK13,MAPK3,NFKB1,NFKBIE,PIK3CB,PIK3CD,PIK3CG,PIK3R1,PIK3R5,RAF1,RALA,RAP1A,RASD2,RHOA,ROCK2,SOD2,TCF12,WASF2,ZEB1
Cardiac Hypertrophy Signaling	1.98	0.302	ADCY4,ADRA1A,ADSS2,CALM1 (includes others),CHP1,EIF2B1,EIF4E,ELSPBP1,GNAI2,GNAL,GNAS,GNAT2,GNB1,GNB1L,GNB3,GNB5,GNG10,GNG2,GNG3,GNG4,IL6,IL6R,KRAS,MAP3K13,MAP3K3,MAP3K6,MAP3K7,MAP3K9,MAPK12,MAPK13,MAPK3,MAPK8,MAPKAPK2,MEF2A,MYL1,MYL10,MYL12B,MYL5,MYL6B,MYL7,MYLPF,NOTUM,PDIA3,PIK3CB,PIK3CD,PIK3CG,PIK3R1,PIK3R5,PLCB2,PLCD1,PLCE1,PLCH1,PLCL2,PRKAG2,RAF1,RALA,RAP1A,RASD2,RHOA,RHOB,RHOBTB2,RHOC,RHOG,R…
Sperm Motility	1.95	0.305	ABL1,ABL2,BLK,CALM1 (includes others),CATSPER2,CNGA3,CNGA4,CNGB3,DSTYK,DYRK3,DYRK4,EGFR,EPHA3,EPHA8,EPHB3,ERBB2,FER,FES,FGFR2,FGFR4,FGR,FLT1,FRK,FYN,GNAS,GUCY1B1,LCK,LMTK2,MATK,MET,NOTUM,NPPA,PDE1A,PDE1C,PDE4A,PDE4D,PDGFRA,PDGFRB,PDIA3,PLA2G12B,PLA2G2A,PLA2G2E,PLA2G4B,PLA2G4D,PLA2R1,PLAAT4,PLB1,PLCB2,PLCD1,PLCE1,PLCH1,PLCL2,PNPLA8,PRKAG2,PRKCA,PRKCZ,PRKD1,PRKG2,PTK6,RET,ROS1,SRC,ZAN,ZAP70,ZP3
NF-κB Activation by Viruses	1.92	0.355	CCR5,CR2,CXCR5,EIF2AK2,IKBKE,ITGA2,ITGAV,ITGB1,KRAS,LCK,MAPK3,NFKB1,NFKBIE,PIK3CB,PIK3CD,PIK3CG,PIK3R1,PIK3R5,PRKCA,PRKCZ,PRKD1,RAF1,RALA,RAP1A,RASD2,RIPK1,TRAF2
G Beta Gamma Signaling	1.91	0.328	CACNA2D1,CACNA2D4,CACNB1,CACNB2,CACNG1,CACNG2,CACNG3,CACNG6,CACNG7,CAV1,EGFR,GNAI2,GNAL,GNAS,GNAT2,GNB1,GNB1L,GNB3,GNB5,GNG10,GNG2,GNG3,GNG4,KCNJ5,KCNJ6,KCNJ9,KRAS,MAPK3,PAK1,PIK3CG,PRKAG2,PRKCA,PRKCZ,PRKD1,RAF1,RALA,RAP1A,RASD2,SHC1,SRC
Creatine-phosphate Biosynthesis	1.91	0.8	CKB,CKMT1A/CKMT1B,CKMT2,MAP4K4
CREB Signaling in Neurons	1.9	0.275	ACKR3,ACKR4,ADCY4,ADGRA3,ADGRD1,ADGRF1,ADGRF3,ADGRF4,ADGRG1,ADGRG5,ADGRG6,ADGRL4,ADGRV1,ADORA2A,ADRA1A,AGTR1,BMPR1A,C5AR1,C5AR2,CACNA2D1,CACNA2D4,CACNB1,CACNB2,CACNG1,CACNG2,CACNG3,CACNG6,CACNG7,CALCR,CALM1 (includes others),CCKBR,CCR2,CCR5,CCR6,CCRL2,CHRM1,CHRM4,CHRM5,CMKLR1,CNR1,CREB3L3,CREB5,CX3CR1,DRD2,DRD3,EDNRA,EDNRB,EGFR,F2RL3,FFAR3,FGF2,FGFR2,FGFR4,FLT1,FPR1,FPR2,FSHR,FZD6,GALR1,GALR3,GHR…
G Protein Signaling Mediated by Tubby	1.89	0.433	ABL1,GNAS,GNB1,GNB1L,GNB3,GNB5,GNG10,GNG2,GNG3,GNG4,LCK,PLCB2,TUB
Tyrosine Biosynthesis IV	1.89	1	PAH,PCBD1,PCBD2
Regulation of Cellular Mechanics by Calpain Protease	1.88	0.356	ACTN2,CAPN11,CAPN2,CAPN3,CAPN9,CAST,CCNA1,CCNA2,CDK1,CNGA3,CNGA4,CNGB3,EGFR,ITGA2,ITGA4,ITGAV,ITGB1,ITGB2,ITGB4,KRAS,MAPK3,PXN,RALA,RAP1A,RASD2,SRC
Glutamate Receptor Signaling	1.88	0.375	CALM1 (includes others),DLG4,GLUL,GNB1,GNB3,GNG2,GRID2,GRIK3,GRIK4,GRIK5,GRIN2B,GRM3,GRM4,GRM6,GRM8,HOMER3,SLC17A1,SLC17A2,SLC1A3,SLC1A4,SLC1A6
Relaxin Signaling	1.88	0.318	ADCY4,GDE1,GDPD3,GNAI2,GNAL,GNAS,GNAT2,GNB1,GNB1L,GNB3,GNB5,GNG10,GNG2,GNG3,GNG4,GUCY1B1,GUCY2C,MAPK3,MPPE1,MPPED2,NAPEPLD,NFKB1,NFKBIE,NOS3,NPR3,PDE11A,PDE1A,PDE1C,PDE4A,PDE4D,PDE6B,PDE6C,PDE6D,PDE7A,PDE7B,PDE8B,PIK3CB,PIK3CD,PIK3CG,PIK3R1,PIK3R5,PRKAG2,PRKCZ,RAP1A,RLN3,RXFP1,SMPDL3A
Bupropion Degradation	1.87	0.458	CYP19A1,CYP1A1,CYP2A6 (includes others),CYP2C18,CYP2C19,CYP2C9,CYP2E1,CYP3A4,CYP3A5,CYP4X1,POR
Gαq Signaling	1.86	0.316	ADRA1A,AGTR1,CALCR,CALM1 (includes others),CHP1,CHRM1,CHRM5,GNAS,GNB1,GNB1L,GNB3,GNB5,GNG10,GNG2,GNG3,GNG4,GRK2,GYS2,HRH1,IKBKE,MAPK3,NAPEPLD,NFKB1,NFKBIE,PIK3CB,PIK3CD,PIK3CG,PIK3R1,PIK3R5,PLCB2,PLD4,PLD5,PRKCA,PRKCZ,PRKD1,RAF1,RGS2,RHOA,RHOB,RHOBTB2,RHOC,RHOG,RHOH,RHOT2,RHOU,RND1,RND3,ROCK2
Apelin Cardiomyocyte Signaling Pathway	1.84	0.337	ATP2A3,CAT,GNAI2,MAPK12,MAPK13,MAPK3,MAPK8,MYL1,MYL10,MYL12B,MYL5,MYL6B,MYL7,MYLK,MYLPF,NOS3,NOTUM,PDIA3,PIK3CB,PIK3CD,PIK3CG,PIK3R1,PIK3R5,PLCB2,PLCD1,PLCE1,PLCH1,PLCL2,PRKCA,PRKCZ,PRKD1,SLC8A3,SLC9A8
HIPPO signaling	1.84	0.345	AJUBA,BTRC,CSNK1D,CSNK1E,DLG1,DLG2,DLG4,ITCH,MST1,PPP1R14D,PPP1R3A,PPP1R3C,PPP2CB,PPP2R2A,PPP2R2B,PPP2R2C,PPP2R3A,RASSF1,RASSF6,SAV1,SFN,SKP1,SMAD2,SMAD3,STK3,TEAD3,TJP2,YWHAQ,YWHAZ
Hepatic Fibrosis / Hepatic Stellate Cell Activation	1.84	0.308	AGTR1,BAX,CCL2,CCR5,CERT1,COL17A1,COL18A1,COL19A1,COL20A1,COL2A1,COL3A1,COL4A3,COL5A2,COL5A3,COL6A5,COL9A1,COL9A2,CSF1,CYP2E1,EDNRA,EDNRB,EGFR,FAS,FGF1,FGF2,FGFR2,FLT1,IFNGR2,IGF2,IGFBP5,IL1B,IL1R1,IL1RL1,IL4,IL6,IL6R,LEP,LHX2,MET,MMP1,MMP2,MYH1,MYL1,MYL5,MYL6B,MYL7,NFKB1,NGFR,PDGFD,PDGFRA,PDGFRB,PROK1,SMAD2,SMAD3,TGFBR2,VCAM1
Superpathway of Melatonin Degradation	1.79	0.368	CYP19A1,CYP1A1,CYP2A6 (includes others),CYP2C18,CYP2C19,CYP2C9,CYP2E1,CYP3A4,CYP3A5,CYP4X1,EXT2,POR,SULT1A1,SULT1A2,SULT1C4,UGT1A1,UGT1A3,UGT1A6,UGT1A9 (includes others),UGT2B7,UGT3A1
Cholecystokinin/Gastrin-mediated Signaling	1.77	0.325	BCAR1,CCK,CCKBR,CREM,EGFR,IL18,IL1B,IL1F10,IL1RN,IL36B,KRAS,MAPK12,MAPK3,MAPK8,MEF2A,PLCB2,PRKCA,PRKCZ,PRKD1,PXN,RAF1,RALA,RAP1A,RASD2,RHOA,RHOB,RHOBTB2,RHOC,RHOG,RHOH,RHOT2,RHOU,RND1,RND3,ROCK2,SHC1,SRC,SST
Glioma Invasiveness Signaling	1.76	0.352	ITGAV,KRAS,MAPK3,MMP2,PIK3CB,PIK3CD,PIK3CG,PIK3R1,PIK3R5,RALA,RAP1A,RASD2,RHOA,RHOB,RHOBTB2,RHOC,RHOG,RHOH,RHOT2,RHOU,RND1,RND3,TIMP3,TIMP4,VTN
Androgen Biosynthesis	1.76	0.538	AKR1C3,AKR1C4,GSTA1,HSD17B14,HSD3B2,HSD3B7,SRD5A3
tRNA Splicing	1.75	0.386	GDE1,GDPD3,MPPE1,MPPED2,NAPEPLD,PDE11A,PDE1A,PDE1C,PDE4A,PDE4D,PDE6B,PDE6C,PDE6D,PDE7A,PDE7B,PDE8B,SMPDL3A
Sphingosine-1-phosphate Signaling	1.74	0.325	ACER3,ADCY4,ASAH1,ASAH2,CASP10,CASP5,CASP8,GNAI2,MAPK3,NOTUM,PDGFD,PDGFRA,PDGFRB,PDIA3,PIK3CB,PIK3CD,PIK3CG,PIK3R1,PIK3R5,PLCB2,PLCD1,PLCE1,PLCH1,PLCL2,RHOA,RHOB,RHOBTB2,RHOC,RHOG,RHOH,RHOT2,RHOU,RND1,RND3,SMPD1,SMPD3,SMPD4
IL-15 Signaling	1.72	0.347	AKT1S1,BCL2L1,CSF2,GNB1L,GZMB,IL15RA,IL4,IL5RA,KRAS,LCK,MAPK12,MAPK13,MAPK3,MLST8,NFKB1,PIK3CB,PIK3CD,PIK3CG,PIK3R1,PIK3R5,RAF1,RALA,RAP1A,RASD2,RPTOR,SHC1
Extrinsic Prothrombin Activation Pathway	1.72	0.5	F10,F13A1,F2,F7,FGA,FGG,PROC,PROS1
Phagosome Formation	1.69	0.32	C5AR1,CR2,FCAMR,FCER1G,FCER2,ITGA2,ITGA4,ITGAM,ITGAV,ITGB1,ITGB2,ITGB4,NOTUM,PDIA3,PIK3CB,PIK3CD,PIK3CG,PIK3R1,PIK3R5,PLCB2,PLCD1,PLCE1,PLCH1,PLCL2,PRKCA,PRKCZ,PRKD1,RHOA,RHOB,RHOBTB2,RHOC,RHOG,RHOH,RHOT2,RHOU,RND1,RND3,TLR3,VTN
Regulation of Actin-based Motility by Rho	1.67	0.33	ACTA1,ARHGDIA,ARPC4,GSN,ITGA2,ITGA4,ITGAV,ITGB1,ITGB2,ITGB4,MYL1,MYL10,MYL12B,MYL5,MYL6B,MYL7,MYLK,MYLPF,PAK1,PAK6,PI4KA,PIP5K1A,RHOA,RHOB,RHOBTB2,RHOC,RHOG,RHOH,RHOT2,RHOU,RND1,RND3
Cellular Effects of Sildenafil (Viagra)	1.67	0.317	ACTA1,ADCY4,CACNG1,CACNG2,CACNG3,CACNG6,CACNG7,CALM1 (includes others),GNAS,GUCY1B1,GUCY2C,KCNH2,KCNN2,KCNN3,KCNN4,KCNQ2,MYH1,MYL1,MYL10,MYL12B,MYL5,MYL6B,MYL7,MYLK,MYLPF,NOS3,NOTUM,NPPA,PDE1A,PDE1C,PDE4A,PDE4D,PDIA3,PLCB2,PLCD1,PLCE1,PLCH1,PLCL2,PRKAG2,PRKG2
Xenobiotic Metabolism Signaling	1.67	0.29	ABCB1,ABCC2,ABCC3,AHRR,ALDH1B1,ALDH2,ALDH3A1,ALDH3B1,ALDH3B2,ALDH4A1,CAT,CES3,CES4A,CHST13,CHST2,CITED2,CUL3,CYP1A1,CYP2C19,CYP2C9,CYP3A4,CYP3A5,ESD,FMO2,GSTA1,GSTA2,GSTA4,GSTO2,HS3ST4,HSP90AA1,IL1B,IL6,KRAS,MAF,MAP3K13,MAP3K3,MAP3K6,MAP3K7,MAP3K9,MAPK12,MAPK13,MAPK3,MAPK8,MGST1,NCOA1,NFKB1,NR1I2,PIK3CB,PIK3CD,PIK3CG,PIK3R1,PIK3R5,PPARGC1A,PPP2CB,PPP2R2A,PPP2R2B,PPP2R2C,PPP2R3A,PRKCA,PRKCZ,PRKD1,…
Integrin Signaling	1.64	0.298	ABL1,ACTA1,ACTN2,ARHGEF7,ARPC4,BCAR1,BCAR3,CAPN11,CAPN2,CAPN3,CAPN9,CAV1,DOCK1,FYN,GSN,ITGA2,ITGA2B,ITGA4,ITGA7,ITGAE,ITGAM,ITGAV,ITGB1,ITGB2,ITGB4,ITGB6,KRAS,LIMS1,MAPK3,MAPK8,MYL12B,MYL5,MYL7,MYLK,MYLK3,NEDD9,PAK1,PAK6,PFN4,PIK3CB,PIK3CD,PIK3CG,PIK3R1,PIK3R5,PXN,RAF1,RALA,RAP1A,RASD2,RHOA,RHOB,RHOBTB2,RHOC,RHOG,RHOH,RHOT2,RHOU,RND1,RND3,SHC1,SRC
Role of Cytokines in Mediating Communication between Immune Cells	1.63	0.365	CSF2,CSF3,IFNL1,IL12A,IL18,IL1B,IL1F10,IL1RN,IL2,IL20,IL21,IL23A,IL25,IL26,IL32,IL36B,IL4,IL5,IL6
Hepatic Fibrosis Signaling Pathway	1.63	0.28	ACVR1,ACVR1C,AGTR1,CALM1 (includes others),CCL2,CNR1,COL18A1,COL2A1,COL3A1,COL5A3,CREB3L3,CREB5,DVL2,EDNRA,FGF2,FLT1,FTH1,FZD6,GLI3,GLIS1,GNAI2,HNF1A,IKBKE,IL18,IL1B,IL1F10,IL1R1,IL1RL1,IL1RN,IL36B,IRAK2,ITGA2,ITGA4,ITGAV,ITGB1,ITGB2,ITGB4,KRAS,LEP,MAP3K7,MAPK12,MAPK13,MAPK3,MAPK8,mir-21,mir-8,MMP1,MYL1,MYL10,MYL12B,MYL5,MYL6B,MYL7,MYLK,MYLK3,MYLPF,NFKB1,NFKBIE,NGFR,PDGFD,PDGFRA,PDGFRB,PIK3CB,PIK…
IL-17 Signaling	1.62	0.302	CCL11,CCL2,CD70,CSF2,CSF3,CXCL1,CXCL5,DEFB118,DEFB119,DEFB124,DEFB131A/DEFB131B,HSP90AA1,IL12A,IL17C,IL18,IL1B,IL1F10,IL2,IL21,IL25,IL36B,IL4,IL5,IL6,KRAS,LEP,MAP3K7,MAPK12,MAPK13,MAPK3,MAPK8,MMP2,MUC5B,NFKB1,OSM,PIK3CB,PIK3CD,PIK3CG,PIK3R1,PIK3R5,PROK1,RALA,RAP1A,RASD2,TNFSF10,TNFSF11,TNFSF13,TNFSF13B,TNFSF14,TNFSF8,TNFSF9,TRAF2,TRAF3IP2,TRAF6
Role of IL-17F in Allergic Inflammatory Airway Diseases	1.61	0.381	CCL2,CREB3L3,CREB5,CSF2,CXCL1,CXCL10,CXCL5,IL1B,IL6,MAPK3,NFKB1,RAF1,RPS6KA1,RPS6KA2,TRAF3IP2,TRAF6
Synaptic Long Term Depression	1.61	0.301	CACNA2D1,CACNA2D4,CACNB1,CACNB2,CACNG1,CACNG2,CACNG3,CACNG6,CACNG7,CRH,GNAI2,GNAL,GNAS,GNAT2,GRID2,GRM3,GRM4,GRM6,GRM8,GUCY1B1,GUCY2C,KRAS,MAPK3,NOS1,NOS3,NOTUM,NPR3,PDIA3,PLA2G12B,PLA2G2A,PLA2G2E,PLA2G4B,PLA2G4D,PLA2R1,PLAAT4,PLB1,PLCB2,PLCD1,PLCE1,PLCH1,PLCL2,PNPLA8,PPP2CB,PPP2R2A,PPP2R2B,PPP2R2C,PPP2R3A,PRKCA,PRKCZ,PRKD1,PRKG2,RAF1,RALA,RAP1A,RASD2
Caveolar-mediated Endocytosis Signaling	1.61	0.342	ABL1,ACTA1,CAV1,CAVIN1,CD48,CD55,COPA,COPB2,DYRK3,EGFR,FYN,ITGA2,ITGA2B,ITGA4,ITGA7,ITGAE,ITGAM,ITGAV,ITGB1,ITGB2,ITGB4,ITGB6,PRKCA,RAB5C,SRC
Nicotine Degradation III	1.59	0.367	CYP19A1,CYP1A1,CYP2A6 (includes others),CYP2C18,CYP2C19,CYP2C9,CYP2E1,CYP3A4,CYP3A5,CYP4X1,EXT2,POR,UGT1A1,UGT1A3,UGT1A6,UGT1A9 (includes others),UGT2B7,UGT3A1
FGF Signaling	1.59	0.333	CREB3L3,CREB5,FGF1,FGF11,FGF14,FGF18,FGF19,FGF2,FGF20,FGF22,FGF23,FGFR2,FGFR4,FRS2,MAPK12,MAPK13,MAPK3,MAPK8,MAPKAPK2,MET,PIK3CB,PIK3CD,PIK3CG,PIK3R1,PIK3R5,PRKCA,PTPN6,RAF1
NGF Signaling	1.58	0.319	BAX,CREB3L3,CREB5,IKBKE,KRAS,MAP3K13,MAP3K3,MAP3K6,MAP3K7,MAP3K9,MAPK12,MAPK3,MAPK8,NFKB1,NGFR,PIK3CB,PIK3CD,PIK3CG,PIK3R1,PIK3R5,PRKCZ,RAF1,RALA,RAP1A,RASD2,RHOA,RHOG,ROCK2,RPS6KA1,RPS6KA2,RPS6KC1,SHC1,SMPD1,SMPD3,SMPD4,TRAF6
Dopamine Degradation	1.56	0.435	ALDH1B1,ALDH2,ALDH3A1,ALDH3B1,ALDH4A1,COMT,LRTOMT,SULT1A1,SULT1A2,SULT1C4
Role of NFAT in Cardiac Hypertrophy	1.55	0.294	ADCY4,CACNA2D1,CACNA2D4,CACNB1,CACNB2,CACNG1,CACNG2,CACNG3,CACNG6,CACNG7,CALM1 (includes others),CHP1,CSNK1A1,CTF1,GNAI2,GNAS,GNB1,GNB1L,GNB3,GNB5,GNG10,GNG2,GNG3,GNG4,HDAC10,HDAC3,HDAC7,HDAC9,IL6,KRAS,MAP3K7,MAPK12,MAPK13,MAPK3,MAPK8,MEF2A,NOTUM,PDIA3,PIK3CB,PIK3CD,PIK3CG,PIK3R1,PIK3R5,PLCB2,PLCD1,PLCE1,PLCH1,PLCL2,PRKAG2,PRKCA,PRKCZ,PRKD1,RAF1,RALA,RAP1A,RASD2,RCAN1,RCAN2,SHC1,SLC8A3,SRC,TGFBR2
IL-17A Signaling in Fibroblasts	1.55	0.389	CCL2,CXCL5,IKBKE,IL6,MAP3K7,MAPK12,MAPK13,MAPK3,MMP1,NFKB1,NFKBIE,NFKBIZ,TRAF3IP2,TRAF6
D-myo-inositol (1,4,5)-trisphosphate Degradation	1.55	0.471	BPNT2,INPP1,INPP5A,INPP5B,INPP5D,INPP5F,INPP5J,SYNJ1
Antiproliferative Role of Somatostatin Receptor 2	1.54	0.338	GNB1,GNB1L,GNB3,GNB5,GNG10,GNG2,GNG3,GNG4,GUCY1B1,GUCY2C,KRAS,MAPK3,NOS1,NPR3,PIK3CB,PIK3CD,PIK3CG,PIK3R1,PIK3R5,PTPN6,RALA,RAP1A,RASD2,SRC,SST
CCR5 Signaling in Macrophages	1.53	0.326	CACNA2D1,CACNA2D4,CACNB1,CACNB2,CACNG1,CACNG2,CACNG3,CACNG6,CACNG7,CALM1 (includes others),CCR5,CD247,FAS,FCER1G,GNAI2,GNAS,GNB1,GNB1L,GNB3,GNB5,GNG10,GNG2,GNG3,GNG4,MAPK12,MAPK13,MAPK8,PRKCA,PRKCZ,PRKD1
Germ Cell-Sertoli Cell Junction Signaling	1.53	0.301	ACTA1,ACTN2,AFDN,BCAR1,CFL2,EPN1,FER,GSN,ITGA2,ITGB1,JUP,KRAS,LIMK2,MAP3K13,MAP3K3,MAP3K6,MAP3K7,MAP3K9,MAPK12,MAPK3,MAPK8,MTMR2,PAK1,PAK6,PIK3CB,PIK3CD,PIK3CG,PIK3R1,PIK3R5,PLS1,PXN,RALA,RAP1A,RASD2,RHOA,RHOB,RHOBTB2,RHOC,RHOG,RHOH,RHOT2,RHOU,RND1,RND3,SORBS1,SRC,TGFBR2,TUBA1B,TUBB1,TUBB8
Trehalose Degradation II (Trehalase)	1.52	0.667	GCK,HK1,HKDC1,TREH
MSP-RON Signaling In Cancer Cells Pathway	1.5	0.308	CREB3L3,CREB5,EGFR,ELF2,ELF3,ETS1,ETS2,HGFAC,HNF1A,ITGB1,ITGB4,KLK1,KLK10,KLK11,KLK12,KLK4,KLK6,KLK7,KRAS,MAPK3,MET,MST1,NFKB1,PIK3CB,PIK3CD,PIK3CG,PIK3R1,PIK3R5,PROK1,RAF1,RALA,RAP1A,RASD2,RPS6KA2,SFN,SMAD2,SRC,VHL,VIM,YWHAQ,YWHAZ
Acetone Degradation I (to Methylglyoxal)	1.49	0.4	CYP19A1,CYP1A1,CYP2A6 (includes others),CYP2C18,CYP2C19,CYP2C9,CYP2E1,CYP3A4,CYP3A5,CYP4X1,POR,ZADH2
Production of Nitric Oxide and Reactive Oxygen Species in Macrophages	1.48	0.296	APOA1,APOA4,APOB,APOD,APOL1,CAT,CLU,HOXA10,IFNGR2,IKBKE,IL4,IRF8,MAP3K13,MAP3K3,MAP3K6,MAP3K7,MAP3K9,MAPK12,MAPK13,MAPK3,MAPK8,NFKB1,NFKBIE,NGFR,ORM1,PIK3CB,PIK3CD,PIK3CG,PIK3R1,PIK3R5,PPP1R14D,PPP1R3A,PPP1R3C,PPP2CB,PPP2R2A,PPP2R2B,PPP2R2C,PPP2R3A,PRKCA,PRKCZ,PRKD1,PTPN6,RAP1A,RHOA,RHOB,RHOBTB2,RHOC,RHOG,RHOH,RHOT2,RHOU,RND1,RND3,S100A8,SPI1
Retinol Biosynthesis	1.48	0.375	AADAC,AKR1C3,BCO1,CES3,CES4A,DHRS3,ESD,LIPC,LRAT,PLB1,PNLIPRP1,PNLIPRP2,RBP2,RBP5,RBP7
Xenobiotic Metabolism CAR Signaling Pathway	1.47	0.298	ABCB1,ABCC2,ABCC3,ALDH1B1,ALDH2,ALDH3A1,ALDH3B1,ALDH3B2,ALDH4A1,CHST13,CHST2,CITED2,CYP1A1,CYP2C19,CYP2C9,CYP3A4,CYP3A5,EGFR,FMO2,GSTA1,GSTA2,GSTA4,GSTO2,HS3ST4,HSP90AA1,MAPK3,MGST1,NCOA1,PPARGC1A,PPP2CB,PPP2R2A,PPP2R2B,PPP2R2C,PPP2R3A,PRKCA,PRKCZ,PRKD1,SOD3,SRC,SULT1A1,SULT1A2,SULT1C2,SULT1C4,SULT2A1,SULT2B1,UGT1A1,UGT1A3,UGT1A6,UGT1A9 (includes others),UGT2B7,UGT8
Phospholipases	1.45	0.344	LIPC,NAPEPLD,NOTUM,PDIA3,PLA1A,PLA2G12B,PLA2G2A,PLA2G2E,PLA2G4B,PLA2G4D,PLA2R1,PLAAT4,PLB1,PLCB2,PLCD1,PLCE1,PLCH1,PLCL2,PLD4,PLD5,PNPLA8
Nicotine Degradation II	1.45	0.352	CYP19A1,CYP1A1,CYP2A6 (includes others),CYP2C18,CYP2C19,CYP2C9,CYP2E1,CYP3A4,CYP3A5,CYP4X1,EXT2,FMO2,POR,UGT1A1,UGT1A3,UGT1A6,UGT1A9 (includes others),UGT2B7,UGT3A1
PDGF Signaling	1.45	0.326	ABL1,ABL2,ACP1,CAV1,EIF2AK2,INPP5B,INPP5D,INPP5F,INPP5J,KRAS,MAPK3,MAPK8,PDGFD,PDGFRA,PDGFRB,PIK3CB,PIK3CD,PIK3CG,PIK3R1,PIK3R5,PRKCA,RAF1,RALA,RAP1A,RASD2,SHC1,SRC,SYNJ1
Ephrin Receptor Signaling	1.44	0.294	ABL1,ACP1,ARHGEF15,ARPC4,BCAR1,CFL2,CREB3L3,CREB5,EFNA5,EPHA3,EPHA8,EPHB3,FGF1,FYN,GNAI2,GNAL,GNAS,GNAT2,GNB1,GNB1L,GNB3,GNB5,GNG10,GNG2,GNG3,GNG4,GRIN2B,ITGA2,ITGA4,ITGAV,ITGB1,ITGB2,ITGB4,KALRN,KRAS,LIMK2,MAP4K4,MAPK3,NGEF,PAK1,PAK6,PDGFD,PIK3CG,PROK1,PXN,RAF1,RALA,RAP1A,RASD2,RGS3,RHOA,ROCK2,SHC1,SORBS1,SRC
Regulation of the Epithelial-Mesenchymal Transition Pathway	1.43	0.293	APC,CDH12,DVL2,EGFR,ETS1,FGF1,FGF11,FGF14,FGF18,FGF19,FGF2,FGF20,FGF22,FGF23,FGFR2,FGFR4,FRS2,FZD6,HNF1A,KRAS,MAML1,MAPK3,MET,mir-192,mir-34,mir-8,MMP2,NCSTN,NFKB1,PDGFD,PDGFRB,PIK3CB,PIK3CD,PIK3CG,PIK3R1,PIK3R5,PSEN1,PSEN2,PYGO1,PYGO2,RAF1,RALA,RAP1A,RASD2,RHOA,SMAD2,SMAD3,SNAI1,TGFBR2,WNT1,WNT16,WNT2B,WNT5B,WNT8B,ZEB1,ZEB2
Leucine Degradation I	1.42	0.556	ACADM,AUH,BCAT1,HMGCLL1,MCCC1
GDP-glucose Biosynthesis	1.42	0.556	GCK,HK1,HKDC1,PGM1,PGM3
GABA Receptor Signaling	1.41	0.319	ABAT,ADCY4,AP1G2,AP2M1,CACNA2D1,CACNA2D4,CACNB1,CACNB2,CACNG1,CACNG2,CACNG3,CACNG6,CACNG7,DNM1,GABARAP,GABRA1,GABRA2,GABRA6,GABRB3,GABRG1,GABRG3,GNAS,GPHN,KCNH2,KCNN2,KCNN3,KCNN4,KCNQ2,RPS27A,SLC6A12
[truncated: 545 more rows]

## Sheet: Table S3B
Table S3B: Predicted upstream regulators of pathways shown in Table S3A (IPA canonical pathway analysis on genes whose promoters were found to contain altered CpG methylation in NEC ileum versus non-NEC samples)
[truncated: 206 more rows]

## Sheet: Table S4A
Tabe S4A: IPA canonical pathway analysis on genes whose CGI shores were found to contain altered CpG methylation in NEC ileum versus non-NEC samples
[truncated: 664 more rows]

[truncated: 3 more sheets: Table S4B, Table S5A, Table S5B]
